# Supplementary material for: The outcasts, the sick, and the undead: atypical burials of the late medieval to modern greater Poland
Source: Sci Rep. 2025 Jun 4;15:19608. doi: 10.1038/s41598-025-04425-2 (PMC12137733; doi:10.1038/s41598-025-04425-2)
Supplement: Supplementary file 4 — Supplementary Material 4 [file 41598_2025_4425_MOESM4_ESM.xlsx]

## Sheet: TableS1
Table S1. Samples processed in this study.
Individual ID	Grave Nr	Site	Dating	Sample type
S49	stan 69, grave 49	Skoki, Poland	15 th - 18 th century	petrous bone (left)
				lower left M1
S50	stan 69, grave 50	Skoki, Poland	15 th - 18 th century	petrous bone (right)
				upper left M3
S51	stan 69, grave 51	Skoki, Poland	15 th - 18 th century	petrous bone (right)
				upper right M1
S52	stan 69, grave 52	Skoki, Poland	15 th - 18 th century	petrous bone (left)
				lower left M1
S53	stan 69, grave 53	Skoki, Poland	15 th - 18 th century	petrous bone (left)
				lower left M2
S54	stan 69, grave 54	Skoki, Poland	15 th - 18 th century	petrous bone (right)
				lower right M2
S57	stan 69, grave 57	Skoki, Poland	15 th - 18 th century	petrous bone (left)
				lower left M2
S58	stan 69, grave 58	Skoki, Poland	15 th - 18 th century	petrous bone (right)
				upper right M2
W56	grave 56	Wągrowiec, Poland	14 th - 18 th century	femur bone right
W57	grave 57	Wągrowiec, Poland	14 th - 18 th century	femur bone right
				lower left M1
DZ22	stan 24, grave 22	Dzwonowo, Poland	14 th - 18 th century	upper right M2
				petrous bone (left)
DZ23	stan 24, 23	Dzwonowo, Poland	14 th - 18 th century	lower right M1
				petrous bone (left)

## Sheet: TableS2
Table S2. Yersinia genomes used in competitive mapping.
Species name	Strain	NCBI accession number
Y. pestis	CO92	NC_003143.1 (chromosome)
		NC_003131.1 (plasmid pCD1)
		NC_003132.1 (plasmid pPCP1)
		NC_003134.1 (plasmid pMT1)
Y. pseudotuberculosis	IP 32953	NC_006155.1
Y. enterocolitica	Subsp. enterocolitica 8081	NC_008800.1
Y. aldovae	ATCC 35236	NZ_ACCB01000210.1
Y. bercovie	ATCC 43970	NZ_AALC02000229.1
Y. frederiksenii	ATCC 33641	NZ_AALE02000161.1
Y. intermedia	ATCC 29909	NZ_AALF02000123.1
Y. kristensenii	ATCC 33638	NZ_ACCA01000153.1
Y. mollaretii	ATCC 43969	NZ_AALD02000179.1
Y. rohdei	ATCC 43380	NZ_ACCD01000141.1
Y. ruckeri	ATCC 29473	NZ_ACCC01000174

## Sheet: TableS3
Table S3. Samples used in unsupervised admixture.
Master ID	Skeletal code	Skeletal element	Year data from this individual was first published [for a present-day individuals we give the data of the data reported here; missing: GreenScience 2010 (Vi33.15, Vi33.26), Olalde2018 (I2657), RasmussenNature2010 (Australian)]	Publication	Method for Determining Date; unless otherwise specified, calibrations use 95.4% intervals from OxCal v4.4.2 Bronk Ramsey (2009); r:5; Atmospheric data from Reimer et al (2020)	Date mean in BP in years before 1950 CE [OxCal mu for a direct radiocarbon date, and average of range for a contextual date]	Date standard deviation in BP [OxCal sigma for a direct radiocarbon date, and standard deviation of the uniform disribution between the two bounds for a contextual date]	Full Date: One of two formats. (Format 1) 95.4% CI calibrated radiocarbon age (Conventional Radiocarbon Age BP, Lab number) e.g. 2624-2350 calBCE (3990±40 BP, Ua-35016). (Format 2) Archaeological context range, e.g. 2500-1700 BCE	Age at Death Estimate	Group ID	Locality	Country	Lat.	Long.	Data source	No. Libraries	Coverage on autosomal targets	SNPs hit on autosomal targets	Mean length of shotgun sequences (merged data)	Sex	Family ID and position within family	Y haplogroup in ISOGG v15.73 notation (automatically called)	Y haplogroup (manual curation in terminal mutation format)	Y haplogroup (manual curation in ISOGG format)	mtDNA coverage (merged data)	mtDNA haplogroup if ≥2 or published	mtDNA match to consensus if ≥2 coverage (merged data)	Damage rate in first nucleotide on sequences overlapping 1240k targets (merged data)	Sex ratio [Y/(Y+X) counts] (merged data)	Xcontam ANGSD SNPs (only if male)	Xcontam ANGSD MOM point estimate (only if male and ≥200)	Xcontam ANGSD MOM Z-score (only if male and ≥200)	Xcontam ANGSD MOM 95% CI truncated at 0 (only if male and ≥200)	contamLD est	contamLD s.e.	contamLD warning	contamLD s.e..1	Library type (minus=no.damage.correction, half=damage.retained.at.last.position, plus=damage.fully.corrected, ds=double.stranded.library.preparation, ss=single.stranded.library.preparation)	LibraryID(s)	ASSESSMENT	ASSESSMENT REASONING (Xcontam interval is listed if lower bound is >0.005, "QUESTIONABLE" if lower bound is 0.01-0.02, "QUESTIONABLE_CRITICAL" or "FAIL" if lower bound is >0.02) (mtcontam confidence interval is listed if coverage >2 and upper bound is <0.98: 0.9-0.95 is "QUESTIONABLE"; <0.9 is "QUESTIONABLE_CRITICAL", questionable status gets overriden by ANGSD with PASS if upper bound of contami…
Jordan603	Jordan603		..	MallickNature2016	Modern	0	0	present	..	Jordanian.DG	Jordan migrants sampled in Kuwait	Jordan	32.0546	35.9143	Shotgun.diploid	1	36.71	1120321	..	M	n/a (no relatives detected)	J1a2a1a2d2b2b2c4d2a2a4a2~	..	..	..	..	..	..	..	..	..	..	..	..	..	..	..	..	S_Jordanian-2	PASS	SGDP, Fully Public
HG01503	HG01503		..	MallickNature2016	Modern	0	0	present	..	Spanish.DG	Castilla la Mancha	Spain	39.9	-4	Shotgun.diploid	1	35.67	1119081	..	M	n/a (no relatives detected)	R1b1a1b1a1a2c1a4b2d1a~	..	..	..	..	..	..	..	..	..	..	..	..	..	..	..	..	S_Spanish-1	PASS	SGDP, Fully Public
Jordan214	Jordan214		..	MallickNature2016	Modern	0	0	present	..	Jordanian.DG	Jordan migrants sampled in Kuwait	Jordan	32.0546	35.9143	Shotgun.diploid	1	39.5	1120271	..	M	n/a (no relatives detected)	T1a1a1b2b2b1a	..	..	..	..	..	..	..	..	..	..	..	..	..	..	..	..	S_Jordanian-3	PASS	SGDP, Fully Public
IraqiJew4291	IraqiJew4291		..	MallickNature2016	Modern	0	0	present	..	Jew_Iraqi.DG	..	Iraq	33.3333	44.4333	Shotgun.diploid	1	46.39	1119252	..	M	n/a (no relatives detected)	J1a2a1a2d2b2b2c2a~	..	..	..	..	..	..	..	..	..	..	..	..	..	..	..	..	S_Iraqi_Jew-2	PASS	SGDP, Fully Public
S_Polish-1	S_Polish-1		..	MallickNature2016	Modern	0	0	present	..	Polish.DG	..	Poland	52.2333	21.0167	Shotgun.diploid	1	47.88	1119210	..	M	n/a (no relatives detected)	R1b1a1b1b3a1a1b	..	..	..	..	..	..	..	..	..	..	..	..	..	..	..	..	S_Polish-1	PASS	SGDP, Fully Public
NA15203	NA15203		..	MallickNature2016	Modern	0	0	present	..	Hungarian.DG	..	Hungary	47.5	19.1	Shotgun.diploid	1	40.05	1118682	..	F	n/a (no relatives detected)	n/a (female)	n/a (female)	n/a (female)	..	..	..	..	..	n/a (female)	n/a (female)	n/a (female)	n/a (female)	..	..	..	..	..	S_Hungarian-1	PASS	SGDP, Fully Public
iran17	iran17		..	MallickNature2016	Modern	0	0	present	..	Iranian.DG	Iran migrants sampled in Kuwait	Iran	35.5859	51.46	Shotgun.diploid	1	38.65	1119186	..	M	n/a (no relatives detected)	Q2a1a3a1	..	..	..	..	..	..	..	..	..	..	..	..	..	..	..	..	S_Iranian-1	PASS	SGDP, Fully Public
NA15763	NA15763		..	MallickNature2016	Modern	0	0	present	..	Icelandic.DG	..	Iceland	64.1333	-21.9333	Shotgun.diploid	1	49.25	1119232	..	F	n/a (no relatives detected)	n/a (female)	n/a (female)	n/a (female)	..	..	..	..	..	n/a (female)	n/a (female)	n/a (female)	n/a (female)	..	..	..	..	..	S_Icelandic-2	PASS	SGDP, Fully Public
S_Finnish-3	S_Finnish-3		..	MallickNature2016	Modern	0	0	present	..	Finnish.DG	..	Finland	60.2	24.9	Shotgun.diploid	1	45.6	1119038	..	M	n/a (no relatives detected)	I2a1a2b1a1a2a1a	..	..	..	..	..	..	..	..	..	..	..	..	..	..	..	..	S_Finnish-3	PASS	SGDP, Fully Public
IraqiJew1771	IraqiJew1771		..	MallickNature2016	Modern	0	0	present	..	Jew_Iraqi.DG	..	Iraq	33.3333	44.4333	Shotgun.diploid	1	41.9	1119265	..	F	n/a (no relatives detected)	n/a (female)	n/a (female)	n/a (female)	..	..	..	..	..	n/a (female)	n/a (female)	n/a (female)	n/a (female)	..	..	..	..	..	S_Iraqi_Jew-1	PASS	SGDP, Fully Public
NA15728	NA15728		..	MallickNature2016	Modern	0	0	present	..	Czech.DG	..	Czech Republic	50.1	14.4	Shotgun.diploid	1	49.74	1119313	..	M	n/a (no relatives detected)	J1a2a1a2c1a1a2a~	..	..	..	..	..	..	..	..	..	..	..	..	..	..	..	..	S_Czech-2	PASS	SGDP, Fully Public
B_Crete-1	B_Crete-1		..	MallickNature2016	Modern	0	0	present	..	Cretan.DG	Preveliana, Irakleioy	Greece	35.1667	25.1667	Shotgun.diploid	1	42.34	1116044	..	F	n/a (no relatives detected)	n/a (female)	n/a (female)	n/a (female)	..	..	..	..	..	n/a (female)	n/a (female)	n/a (female)	n/a (female)	..	..	..	..	..	B_Crete-1	PASS	SGDP
S_Lezgin-2	S_Lezgin-2		..	MallickNature2016	Modern	0	0	present	..	Lezgin.DG	Dagestanskiye Ogni, Dagestan	Russia	42.1167	48.1833	Shotgun.diploid	1	40.22	1120036	..	M	n/a (no relatives detected)	R1b1a1b1b	..	..	..	..	..	..	..	..	..	..	..	..	..	..	..	..	S_Lezgin-2	PASS	SGDP, Fully Public
NA17377	NA17377		..	MallickNature2016	Modern	0	0	present	..	Greek_1.DG	..	Greece	37.9667	23.7167	Shotgun.diploid	1	37.73	1118344	..	M	n/a (no relatives detected)	E1b1b1a1b1a6a1~	..	..	..	..	..	..	..	..	..	..	..	..	..	..	..	..	S_Greek-1	PASS	SGDP, Fully Public
armenia293	armenia293		..	MallickNature2016	Modern	0	0	present	..	Armenian.DG	Yerevan	Armenia	39.8153	46.7519	Shotgun.diploid	1	39.89	1119649	..	M	n/a (no relatives detected)	J2a1a4b	..	..	..	..	..	..	..	..	..	..	..	..	..	..	..	..	S_Armenian-1	PASS	SGDP, Fully Public
Est400	Est400		..	MallickNature2016	Modern	0	0	present	..	Estonian.DG	Avinurme	Estonia	58.9853	26.8638	Shotgun.diploid	1	35.24	1118928	..	M	n/a (no relatives detected)	N1a1a1a1a1a1a1a4e~	..	..	..	..	..	..	..	..	..	..	..	..	..	..	..	..	S_Estonian-2	PASS	SGDP, Fully Public
B_Crete-2	B_Crete-2		..	MallickNature2016	Modern	0	0	present	..	Cretan.DG	Psychro, Lassithi	Greece	35.163	25.445	Shotgun.diploid	1	42.74	1118704	..	M	n/a (no relatives detected)	R1b1a1b1a1a2a	..	..	..	..	..	..	..	..	..	..	..	..	..	..	..	..	B_Crete-2	PASS	SGDP
HG00174	HG00174		..	MallickNature2016	Modern	0	0	present	..	Finnish.DG	..	Finland	60.2	24.9	Shotgun.diploid	1	38.85	1116699	..	F	n/a (no relatives detected)	n/a (female)	n/a (female)	n/a (female)	..	..	..	..	..	n/a (female)	n/a (female)	n/a (female)	n/a (female)	..	..	..	..	..	S_Finnish-1	PASS	SGDP, Fully Public
HG00190	HG00190		..	MallickNature2016	Modern	0	0	present	..	Finnish.DG	..	Finland	60.2	24.9	Shotgun.diploid	1	35.22	1119067	..	M	n/a (no relatives detected)	I1a1b1a4a2a1a1~	..	..	..	..	..	..	..	..	..	..	..	..	..	..	..	..	S_Finnish-2	PASS	SGDP, Fully Public
S_Armenian-2	S_Armenian-2		..	MallickNature2016	Modern	0	0	present	..	Armenian.DG	Kars (ancestors from Kars, born in Akhuzyan)	Armenia	40.6045	43.1008	Shotgun.diploid	1	45.36	1119554	..	M	n/a (no relatives detected)	R1b1a1b1b	..	..	..	..	..	..	..	..	..	..	..	..	..	..	..	..	S_Armenian-2	PASS	SGDP, Fully Public
S_Turkish-2	S_Turkish-2		..	MallickNature2016	Modern	0	0	present	..	Turkish.DG	Kayseri	Turkey	38.7333	35.4833	Shotgun.diploid	1	44.31	1119238	..	F	n/a (no relatives detected)	n/a (female)	n/a (female)	n/a (female)	..	..	..	..	..	n/a (female)	n/a (female)	n/a (female)	n/a (female)	..	..	..	..	..	S_Turkish-2	PASS	SGDP, Fully Public
S_Turkish-1	S_Turkish-1		..	MallickNature2016	Modern	0	0	present	..	Turkish.DG	Kayseri	Turkey	38.7333	35.4833	Shotgun.diploid	1	44.86	1119929	..	M	n/a (no relatives detected)	R1b1a1b1a1a2c1a5c2	..	..	..	..	..	..	..	..	..	..	..	..	..	..	..	..	S_Turkish-1	PASS	SGDP, Fully Public
iran11	iran11		..	MallickNature2016	Modern	0	0	present	..	Iranian.DG	Iran migrants sampled in Kuwait	Iran	35.5859	51.46	Shotgun.diploid	1	45.78	1120230	..	M	n/a (no relatives detected)	E1b1b1a1b2	..	..	..	..	..	..	..	..	..	..	..	..	..	..	..	..	S_Iranian-2	PASS	SGDP, Fully Public
NA17374	NA17374		..	MallickNature2016	Modern	0	0	present	..	Greek_2.DG	..	Greece	37.9667	23.7167	Shotgun.diploid	1	45.48	1118428	..	M	n/a (no relatives detected)	G2a2b2a1a1	..	..	..	..	..	..	..	..	..	..	..	..	..	..	..	..	S_Greek-2	PASS	SGDP, Fully Public
Jordan445	Jordan445		..	MallickNature2016	Modern	0	0	present	..	Jordanian.DG	Jordan migrants sampled in Kuwait	Jordan	32.0546	35.9143	Shotgun.diploid	1	46.13	1118297	..	M	n/a (no relatives detected)	J2a1	..	..	..	..	..	..	..	..	..	..	..	..	..	..	..	..	S_Jordanian-1	PASS	SGDP, Fully Public
S_Norwegian-1	S_Norwegian-1		..	MallickNature2016	Modern	0	0	present	..	Norwegian.DG	..	Norway	..	..	Shotgun.diploid	1	49.55	1118838	..	U	n/a (no relatives detected)	n/a (sex unknown)	n/a (sex unknown)	n/a (sex unknown)	..	..	..	..	..	n/a (sex unknown)	n/a (sex unknown)	n/a (sex unknown)	n/a (sex unknown)	..	..	..	..	..	S_Norwegian-1	PASS	SGDP, Fully Public
mg31	mg31		..	MallickNature2016	Modern	0	0	present	..	Georgian.DG	Zugdidi in Megrelia	Georgia	42.5	41.85	Shotgun.diploid	1	33.95	1120449	..	M	n/a (no relatives detected)	J2a1	..	..	..	..	..	..	..	..	..	..	..	..	..	..	..	..	S_Georgian-2	PASS	SGDP, Fully Public
ch113	ch113		..	MallickNature2016	Modern	0	0	present	..	Chechen.DG	Grozny, Chechen Republic	Russia	43.3333	45.65	Shotgun.diploid	1	43.16	1118864	..	M	n/a (no relatives detected)	I1a1b1a4a1a1b1a2a~	..	..	..	..	..	..	..	..	..	..	..	..	..	..	..	..	S_Chechen-1	PASS	SGDP, Fully Public
NA15761	NA15761		..	MallickNature2016	Modern	0	0	present	..	Icelandic.DG	..	Iceland	64.1333	-21.9333	Shotgun.diploid	1	38.34	1118417	..	F	n/a (no relatives detected)	n/a (female)	n/a (female)	n/a (female)	..	..	..	..	..	n/a (female)	n/a (female)	n/a (female)	n/a (female)	..	..	..	..	..	S_Icelandic-1	PASS	SGDP, Fully Public
NA15202	NA15202		..	MallickNature2016	Modern	0	0	present	..	Hungarian.DG	..	Hungary	47.5	19.1	Shotgun.diploid	1	40.73	1117839	..	M	n/a (no relatives detected)	I1a2a1a1a5a1a2a~	..	..	..	..	..	..	..	..	..	..	..	..	..	..	..	..	S_Hungarian-2	PASS	SGDP, Fully Public
BulgarianB4	BulgarianB4		..	MallickNature2016	Modern	0	0	present	..	Bulgarian.DG	Plovdiv	Bulgaria	42.1634	24.7412	Shotgun.diploid	1	42.71	1114859	..	M	n/a (no relatives detected)	J2b2a1a1a1a1a2a2~	..	..	..	..	..	..	..	..	..	..	..	..	..	..	..	..	S_Bulgarian-1	PASS	SGDP, Fully Public
BulgarianC1	BulgarianC1		..	MallickNature2016	Modern	0	0	present	..	Bulgarian.DG	Plovdiv	Bulgaria	42.1634	24.7412	Shotgun.diploid	1	37.52	1114912	..	M	n/a (no relatives detected)	E1b1b1a1b1a10g~	..	..	..	..	..	..	..	..	..	..	..	..	..	..	..	..	S_Bulgarian-2	PASS	SGDP, Fully Public
mg27	mg27		..	MallickNature2016	Modern	0	0	present	..	Georgian.DG	Zugdidi in Megrelia	Georgia	42.5	41.85	Shotgun.diploid	1	42.73	1120277	..	M	n/a (no relatives detected)	G2a1a1a1a1a1a1a2a1	..	..	..	..	..	..	..	..	..	..	..	..	..	..	..	..	S_Georgian-1	PASS	SGDP, Fully Public
ALB212	ALB212		..	MallickNature2016	Modern	0	0	present	..	Albanian.DG	Tirana	Albania	41.33	19.83	Shotgun.diploid	1	36.15	1120101	..	F	n/a (no relatives detected)	n/a (female)	n/a (female)	n/a (female)	..	..	..	..	..	n/a (female)	n/a (female)	n/a (female)	n/a (female)	..	..	..	..	..	S_Albanian-1	PASS	SGDP, Fully Public
Est375	Est375		..	MallickNature2016	Modern	0	0	present	..	Estonian.DG	Parnu	Estonia	58.3856	24.5022	Shotgun.diploid	1	38.39	1119394	..	M	n/a (no relatives detected)	N1a1a1a1a1a2a1a2b~	..	..	..	..	..	..	..	..	..	..	..	..	..	..	..	..	S_Estonian-1	PASS	SGDP, Fully Public
lez49	lez49		..	MallickNature2016	Modern	0	0	present	..	Lezgin.DG	Dagestanskiye Ogni, Dagestan	Russia	42.1167	48.1833	Shotgun.diploid	1	40.31	1119777	..	M	n/a (no relatives detected)	R1b1a1b1b3	..	..	..	..	..	..	..	..	..	..	..	..	..	..	..	..	S_Lezgin-1	PASS	SGDP, Fully Public
I0157	Hinxton12881, skeleton241, HS1	tooth	2016	SchiffelsNatureCommunications2016	Direct: IntCal20	1227	35	665-775 calCE (1288±25 BP, OxA-29574)	..	England_EarlyMedieval_Saxon.SG	England, South Cambridgeshire, East Anglia, Hinxton	United Kingdom	52.08	0.18	Shotgun	1	3.919	1075002	..	F	n/a (no relatives detected)	n/a (female)	n/a (female)	n/a (female)	..	H2a2b1	..	..	..	n/a (female)	n/a (female)	n/a (female)	n/a (female)	0.004	0.012	None	[0,0.028]	ds.plus	..	PASS	Literature
I0159	Hinxton12883, skeleton5518, HS2	tooth	2016	SchiffelsNatureCommunications2016	Direct: IntCal20	1234	47	643-821 calCE (1320±45 BP, OxA-X-2565-12)	..	England_EarlyMedieval_Saxon.SG	England, South Cambridgeshire, East Anglia, Hinxton	United Kingdom	52.08	0.18	Shotgun	1	2.893	1053773	..	F	n/a (no relatives detected)	n/a (female)	n/a (female)	n/a (female)	..	K1a4a1a2b	..	..	..	n/a (female)	n/a (female)	n/a (female)	n/a (female)	-0.024	0.007	None	[0,0]	ds.plus	..	PASS	Literature
I0161	Hinxton12885, skeleton355, HS3	tooth	2016	SchiffelsNatureCommunications2016	Direct: IntCal20	1157	54	686-883 calCE (1230±25 BP, OxA-29572)	..	England_EarlyMedieval_Saxon.SG	England, South Cambridgeshire, East Anglia, Hinxton	United Kingdom	52.08	0.18	Shotgun	1	0.712	585835	..	F	n/a (no relatives detected)	n/a (female)	n/a (female)	n/a (female)	..	H2a2a1	..	..	..	n/a (female)	n/a (female)	n/a (female)	n/a (female)	-0.048	0.029	Model_Misspecified	[0,0.009]	ds.plus	..	PASS	Literature
I0769	Oakington15558, Grave82(1779), O1	tooth	2016	SchiffelsNatureCommunications2016	Direct: IntCal20	1449	43	426-575 calCE (1560±30 BP, Beta-397731)	..	England_EarlyMedieval_Saxon.SG	England, South Cambridgeshire, Oakington	United Kingdom	52.2614	0.06869	Shotgun	1	1.998	934161	..	F	n/a (no relatives detected)	n/a (female)	n/a (female)	n/a (female)	..	U5a2a1	..	..	..	n/a (female)	n/a (female)	n/a (female)	n/a (female)	-0.019	0.006	None	[0,0]	ds.half	..	PASS	Literature
I0773	Oakington15569, Grave95(1870), O2	tooth	2016	SchiffelsNatureCommunications2016	Direct: IntCal20	1479	43	406-543 calCE (1620±30 BP, Beta-397732)	..	England_EarlyMedieval_Saxon.SG	England, South Cambridgeshire, Oakington	United Kingdom	52.2614	0.06869	Shotgun	1	1.575	830066	..	F	n/a (no relatives detected)	n/a (female)	n/a (female)	n/a (female)	..	H1g1	..	..	..	n/a (female)	n/a (female)	n/a (female)	n/a (female)	-0.01	0.006	None	[0,0.002]	ds.half	..	PASS	Literature
I0774	Oakington15570, Grave96(1882), O3	tooth	2016	SchiffelsNatureCommunications2016	Direct: IntCal20	1469	38	416-545 calCE (1600±30 BP, Beta-397733)	..	England_EarlyMedieval_Saxon.SG	England, South Cambridgeshire, Oakington	United Kingdom	52.2614	0.06869	Shotgun	1	5.418	1129346	..	F	n/a (no relatives detected)	n/a (female)	n/a (female)	n/a (female)	..	T2a1a	..	..	..	n/a (female)	n/a (female)	n/a (female)	n/a (female)	-0.001	0.004	None	[0,0.007]	ds.half	..	PASS	Literature
I0777	Oakington15577, Burial7(1663), O4	tooth	2016	SchiffelsNatureCommunications2016	Direct: IntCal20	1465	38	419-548 calCE (1590±30 BP, Beta-397734)	..	England_EarlyMedieval_Saxon.SG	England, South Cambridgeshire, Oakington	United Kingdom	52.2614	0.06869	Shotgun	1	4.815	1123540	..	F	n/a (no relatives detected)	n/a (female)	n/a (female)	n/a (female)	..	H1at1	..	..	..	n/a (female)	n/a (female)	n/a (female)	n/a (female)	-0.006	0.004	None	[0,0.002]	ds.half	..	PASS	Literature
I17268	NO3423	petrous	2016	MartinianoNatureCommunications2016	Context: Archaeological - Period	1200	87	600-900 CE	..	England_EarlyMedieval_Saxon.SG	England, North Yorkshire, Stockton-on-Tees, Norton, Norton Bishops Mill	United Kingdom	53.633	-1.175	Shotgun	..	1.047	755377	..	M	n/a (no relatives detected)	I1	I-DF29	I1	..	H1a	..	..	..	..	..	..	..	-0.02	0.008	None	[0,0]	ds.minus	..	PASS	Literature
HG00171	..	..	..	1KGPhase3	Modern	0	0	present	..	FIN.SG	..	Finland	..	..	Shotgun	..	..	1042128	..	F	n/a (no relatives detected)	n/a (female)	n/a (female)	n/a (female)	..	..	..	..	..	n/a (female)	n/a (female)	n/a (female)	n/a (female)	..	..	..	..	..	..	PASS	..
HG00173	..	..	..	1KGPhase3	Modern	0	0	present	..	FIN.SG	..	Finland	..	..	Shotgun	..	..	1084039	..	F	n/a (no relatives detected)	n/a (female)	n/a (female)	n/a (female)	..	..	..	..	..	n/a (female)	n/a (female)	n/a (female)	n/a (female)	..	..	..	..	..	..	PASS	..
HG00176	..	..	..	1KGPhase3	Modern	0	0	present	..	FIN.SG	..	Finland	..	..	Shotgun	..	..	1148933	..	F	n/a (no relatives detected)	n/a (female)	n/a (female)	n/a (female)	..	..	..	..	..	n/a (female)	n/a (female)	n/a (female)	n/a (female)	..	..	..	..	..	..	PASS	..
HG00177	..	..	..	1KGPhase3	Modern	0	0	present	..	FIN.SG	..	Finland	..	..	Shotgun	..	..	1069733	..	F	n/a (no relatives detected)	n/a (female)	n/a (female)	n/a (female)	..	..	..	..	..	n/a (female)	n/a (female)	n/a (female)	n/a (female)	..	..	..	..	..	..	PASS	..
HG00178	..	..	..	1KGPhase3	Modern	0	0	present	..	FIN.SG	..	Finland	..	..	Shotgun	..	..	1147892	..	F	n/a (no relatives detected)	n/a (female)	n/a (female)	n/a (female)	..	..	..	..	..	n/a (female)	n/a (female)	n/a (female)	n/a (female)	..	..	..	..	..	..	PASS	..
HG00179	..	..	..	1KGPhase3	Modern	0	0	present	..	FIN.SG	..	Finland	..	..	Shotgun	..	..	1060553	..	F	n/a (no relatives detected)	n/a (female)	n/a (female)	n/a (female)	..	..	..	..	..	n/a (female)	n/a (female)	n/a (female)	n/a (female)	..	..	..	..	..	..	PASS	..
HG00180	..	..	..	1KGPhase3	Modern	0	0	present	..	FIN.SG	..	Finland	..	..	Shotgun	..	..	1077165	..	F	n/a (no relatives detected)	n/a (female)	n/a (female)	n/a (female)	..	..	..	..	..	n/a (female)	n/a (female)	n/a (female)	n/a (female)	..	..	..	..	..	..	PASS	..
HG00182	..	..	..	1KGPhase3	Modern	0	0	present	..	FIN.SG	..	Finland	..	..	Shotgun	..	..	1018122	..	M	n/a (no relatives detected)	N1a1a1a1a2a1a1~	..	..	..	..	..	..	..	..	..	..	..	..	..	..	..	..	..	PASS	..
HG00183	..	..	..	1KGPhase3	Modern	0	0	present	..	FIN.SG	..	Finland	..	..	Shotgun	..	..	1072181	..	M	n/a (no relatives detected)	N1a1a1a1a2a1a1~	..	..	..	..	..	..	..	..	..	..	..	..	..	..	..	..	..	PASS	..
HG00185	..	..	..	1KGPhase3	Modern	0	0	present	..	FIN.SG	..	Finland	..	..	Shotgun	..	..	1144382	..	M	n/a (no relatives detected)	N1a1a1a1a2a1a1a1a1a	..	..	..	..	..	..	..	..	..	..	..	..	..	..	..	..	..	PASS	..
HG00186	..	..	..	1KGPhase3	Modern	0	0	present	..	FIN.SG	..	Finland	..	..	Shotgun	..	..	1019797	..	M	n/a (no relatives detected)	I1a1b1a4a1a1	..	..	..	..	..	..	..	..	..	..	..	..	..	..	..	..	..	PASS	..
HG00187	..	..	..	1KGPhase3	Modern	0	0	present	..	FIN.SG	..	Finland	..	..	Shotgun	..	..	1047692	..	M	n/a (no relatives detected)	N1a1a1a1a2a1a1~	..	..	..	..	..	..	..	..	..	..	..	..	..	..	..	..	..	PASS	..
HG00188	..	..	..	1KGPhase3	Modern	0	0	present	..	FIN.SG	..	Finland	..	..	Shotgun	..	..	1146537	..	M	n/a (no relatives detected)	N1a1a1a1a2a1a1a1a1a	..	..	..	..	..	..	..	..	..	..	..	..	..	..	..	..	..	PASS	..
HG00189	..	..	..	1KGPhase3	Modern	0	0	present	..	FIN.SG	..	Finland	..	..	Shotgun	..	..	1068732	..	M	n/a (no relatives detected)	I1a1b1b1a1	..	..	..	..	..	..	..	..	..	..	..	..	..	..	..	..	..	PASS	..
HG00266	..	..	..	1KGPhase3	Modern	0	0	present	..	FIN.SG	..	Finland	..	..	Shotgun	..	..	1033906	..	F	n/a (no relatives detected)	n/a (female)	n/a (female)	n/a (female)	..	..	..	..	..	n/a (female)	n/a (female)	n/a (female)	n/a (female)	..	..	..	..	..	..	PASS	..
HG00267	..	..	..	1KGPhase3	Modern	0	0	present	..	FIN.SG	..	Finland	..	..	Shotgun	..	..	1113806	..	M	n/a (no relatives detected)	R1b1a1b1a1a1c2b	..	..	..	..	..	..	..	..	..	..	..	..	..	..	..	..	..	PASS	..
HG00268	..	..	..	1KGPhase3	Modern	0	0	present	..	FIN.SG	..	Finland	..	..	Shotgun	..	..	1144567	..	F	n/a (no relatives detected)	n/a (female)	n/a (female)	n/a (female)	..	..	..	..	..	n/a (female)	n/a (female)	n/a (female)	n/a (female)	..	..	..	..	..	..	PASS	..
HG00269	..	..	..	1KGPhase3	Modern	0	0	present	..	FIN.SG	..	Finland	..	..	Shotgun	..	..	1080232	..	F	n/a (no relatives detected)	n/a (female)	n/a (female)	n/a (female)	..	..	..	..	..	n/a (female)	n/a (female)	n/a (female)	n/a (female)	..	..	..	..	..	..	PASS	..
HG00271	..	..	..	1KGPhase3	Modern	0	0	present	..	FIN.SG	..	Finland	..	..	Shotgun	..	..	1146411	..	M	n/a (no relatives detected)	N1a1a1a1a2a1a1a1a1a	..	..	..	..	..	..	..	..	..	..	..	..	..	..	..	..	..	PASS	..
HG00272	..	..	..	1KGPhase3	Modern	0	0	present	..	FIN.SG	..	Finland	..	..	Shotgun	..	..	1028800	..	F	n/a (no relatives detected)	n/a (female)	n/a (female)	n/a (female)	..	..	..	..	..	n/a (female)	n/a (female)	n/a (female)	n/a (female)	..	..	..	..	..	..	PASS	..
HG00273	..	..	..	1KGPhase3	Modern	0	0	present	..	FIN.SG	..	Finland	..	..	Shotgun	..	..	1146564	..	M	n/a (no relatives detected)	N1a1a1a1a2a1a1a1a1a	..	..	..	..	..	..	..	..	..	..	..	..	..	..	..	..	..	PASS	..
HG00274	..	..	..	1KGPhase3	Modern	0	0	present	..	FIN.SG	..	Finland	..	..	Shotgun	..	..	1002447	..	F	n/a (no relatives detected)	n/a (female)	n/a (female)	n/a (female)	..	..	..	..	..	n/a (female)	n/a (female)	n/a (female)	n/a (female)	..	..	..	..	..	..	PASS	..
HG00275	..	..	..	1KGPhase3	Modern	0	0	present	..	FIN.SG	..	Finland	..	..	Shotgun	..	..	1101836	..	F	n/a (no relatives detected)	n/a (female)	n/a (female)	n/a (female)	..	..	..	..	..	n/a (female)	n/a (female)	n/a (female)	n/a (female)	..	..	..	..	..	..	PASS	..
HG00276	..	..	..	1KGPhase3	Modern	0	0	present	..	FIN.SG	..	Finland	..	..	Shotgun	..	..	1105595	..	F	n/a (no relatives detected)	n/a (female)	n/a (female)	n/a (female)	..	..	..	..	..	n/a (female)	n/a (female)	n/a (female)	n/a (female)	..	..	..	..	..	..	PASS	..
HG00277	..	..	..	1KGPhase3	Modern	0	0	present	..	FIN.SG	..	Finland	..	..	Shotgun	..	..	1090883	..	M	n/a (no relatives detected)	R1a1a1	..	..	..	..	..	..	..	..	..	..	..	..	..	..	..	..	..	PASS	..
HG00278	..	..	..	1KGPhase3	Modern	0	0	present	..	FIN.SG	..	Finland	..	..	Shotgun	..	..	1095350	..	M	n/a (no relatives detected)	N1a1a1a1a2a1a1~	..	..	..	..	..	..	..	..	..	..	..	..	..	..	..	..	..	PASS	..
HG00280	..	..	..	1KGPhase3	Modern	0	0	present	..	FIN.SG	..	Finland	..	..	Shotgun	..	..	1097673	..	M	n/a (no relatives detected)	N1a1a1a1a1a2	..	..	..	..	..	..	..	..	..	..	..	..	..	..	..	..	..	PASS	..
HG00281	..	..	..	1KGPhase3	Modern	0	0	present	..	FIN.SG	..	Finland	..	..	Shotgun	..	..	1101572	..	F	n/a (no relatives detected)	n/a (female)	n/a (female)	n/a (female)	..	..	..	..	..	n/a (female)	n/a (female)	n/a (female)	n/a (female)	..	..	..	..	..	..	PASS	..
HG00282	..	..	..	1KGPhase3	Modern	0	0	present	..	FIN.SG	..	Finland	..	..	Shotgun	..	..	1063529	..	F	n/a (no relatives detected)	n/a (female)	n/a (female)	n/a (female)	..	..	..	..	..	n/a (female)	n/a (female)	n/a (female)	n/a (female)	..	..	..	..	..	..	PASS	..
HG00284	..	..	..	1KGPhase3	Modern	0	0	present	..	FIN.SG	..	Finland	..	..	Shotgun	..	..	1098466	..	M	n/a (no relatives detected)	N1a1a1a1a2a1a1~	..	..	..	..	..	..	..	..	..	..	..	..	..	..	..	..	..	PASS	..
HG00285	..	..	..	1KGPhase3	Modern	0	0	present	..	FIN.SG	..	Finland	..	..	Shotgun	..	..	1084834	..	F	n/a (no relatives detected)	n/a (female)	n/a (female)	n/a (female)	..	..	..	..	..	n/a (female)	n/a (female)	n/a (female)	n/a (female)	..	..	..	..	..	..	PASS	..
HG00288	..	..	..	1KGPhase3	Modern	0	0	present	..	FIN.SG	..	Finland	..	..	Shotgun	..	..	1149017	..	F	n/a (no relatives detected)	n/a (female)	n/a (female)	n/a (female)	..	..	..	..	..	n/a (female)	n/a (female)	n/a (female)	n/a (female)	..	..	..	..	..	..	PASS	..
HG00290	..	..	..	1KGPhase3	Modern	0	0	present	..	FIN.SG	..	Finland	..	..	Shotgun	..	..	1147863	..	M	n/a (no relatives detected)	N1a1a1a1a2a1a1a1a1a	..	..	..	..	..	..	..	..	..	..	..	..	..	..	..	..	..	PASS	..
HG00304	..	..	..	1KGPhase3	Modern	0	0	present	..	FIN.SG	..	Finland	..	..	Shotgun	..	..	1098810	..	F	n/a (no relatives detected)	n/a (female)	n/a (female)	n/a (female)	..	..	..	..	..	n/a (female)	n/a (female)	n/a (female)	n/a (female)	..	..	..	..	..	..	PASS	..
HG00306	..	..	..	1KGPhase3	Modern	0	0	present	..	FIN.SG	..	Finland	..	..	Shotgun	..	..	1023985	..	F	n/a (no relatives detected)	n/a (female)	n/a (female)	n/a (female)	..	..	..	..	..	n/a (female)	n/a (female)	n/a (female)	n/a (female)	..	..	..	..	..	..	PASS	..
HG00308	..	..	..	1KGPhase3	Modern	0	0	present	..	FIN.SG	..	Finland	..	..	Shotgun	..	..	1064246	..	M	n/a (no relatives detected)	I1a1b1a4a1a1	..	..	..	..	..	..	..	..	..	..	..	..	..	..	..	..	..	PASS	..
HG00309	..	..	..	1KGPhase3	Modern	0	0	present	..	FIN.SG	..	Finland	..	..	Shotgun	..	..	1145321	..	F	n/a (no relatives detected)	n/a (female)	n/a (female)	n/a (female)	..	..	..	..	..	n/a (female)	n/a (female)	n/a (female)	n/a (female)	..	..	..	..	..	..	PASS	..
HG00310	..	..	..	1KGPhase3	Modern	0	0	present	..	FIN.SG	..	Finland	..	..	Shotgun	..	..	1119340	..	M	n/a (no relatives detected)	I1	..	..	..	..	..	..	..	..	..	..	..	..	..	..	..	..	..	PASS	..
HG00311	..	..	..	1KGPhase3	Modern	0	0	present	..	FIN.SG	..	Finland	..	..	Shotgun	..	..	1045081	..	M	n/a (no relatives detected)	N1a1a1a1a2a1a1~	..	..	..	..	..	..	..	..	..	..	..	..	..	..	..	..	..	PASS	..
HG00313	..	..	..	1KGPhase3	Modern	0	0	present	..	FIN.SG	..	Finland	..	..	Shotgun	..	..	1057972	..	F	n/a (no relatives detected)	n/a (female)	n/a (female)	n/a (female)	..	..	..	..	..	n/a (female)	n/a (female)	n/a (female)	n/a (female)	..	..	..	..	..	..	PASS	..
HG00315	..	..	..	1KGPhase3	Modern	0	0	present	..	FIN.SG	..	Finland	..	..	Shotgun	..	..	996941	..	F	n/a (no relatives detected)	n/a (female)	n/a (female)	n/a (female)	..	..	..	..	..	n/a (female)	n/a (female)	n/a (female)	n/a (female)	..	..	..	..	..	..	PASS	..
HG00318	..	..	..	1KGPhase3	Modern	0	0	present	..	FIN.SG	..	Finland	..	..	Shotgun	..	..	1036545	..	F	n/a (no relatives detected)	n/a (female)	n/a (female)	n/a (female)	..	..	..	..	..	n/a (female)	n/a (female)	n/a (female)	n/a (female)	..	..	..	..	..	..	PASS	..
HG00319	..	..	..	1KGPhase3	Modern	0	0	present	..	FIN.SG	..	Finland	..	..	Shotgun	..	..	1044250	..	F	n/a (no relatives detected)	n/a (female)	n/a (female)	n/a (female)	..	..	..	..	..	n/a (female)	n/a (female)	n/a (female)	n/a (female)	..	..	..	..	..	..	PASS	..
HG00320	..	..	..	1KGPhase3	Modern	0	0	present	..	FIN.SG	..	Finland	..	..	Shotgun	..	..	1056136	..	F	n/a (no relatives detected)	n/a (female)	n/a (female)	n/a (female)	..	..	..	..	..	n/a (female)	n/a (female)	n/a (female)	n/a (female)	..	..	..	..	..	..	PASS	..
HG00321	..	..	..	1KGPhase3	Modern	0	0	present	..	FIN.SG	..	Finland	..	..	Shotgun	..	..	1071485	..	M	n/a (no relatives detected)	I1a1b1a4a1a1	..	..	..	..	..	..	..	..	..	..	..	..	..	..	..	..	..	PASS	..
HG00323	..	..	..	1KGPhase3	Modern	0	0	present	..	FIN.SG	..	Finland	..	..	Shotgun	..	..	1022955	..	F	n/a (no relatives detected)	n/a (female)	n/a (female)	n/a (female)	..	..	..	..	..	n/a (female)	n/a (female)	n/a (female)	n/a (female)	..	..	..	..	..	..	PASS	..
HG00324	..	..	..	1KGPhase3	Modern	0	0	present	..	FIN.SG	..	Finland	..	..	Shotgun	..	..	1123108	..	F	n/a (no relatives detected)	n/a (female)	n/a (female)	n/a (female)	..	..	..	..	..	n/a (female)	n/a (female)	n/a (female)	n/a (female)	..	..	..	..	..	..	PASS	..
HG00325	..	..	..	1KGPhase3	Modern	0	0	present	..	FIN.SG	..	Finland	..	..	Shotgun	..	..	1100927	..	M	n/a (no relatives detected)	I1a1b1a4a1a1	..	..	..	..	..	..	..	..	..	..	..	..	..	..	..	..	..	PASS	..
HG00326	..	..	..	1KGPhase3	Modern	0	0	present	..	FIN.SG	..	Finland	..	..	Shotgun	..	..	1085539	..	F	n/a (no relatives detected)	n/a (female)	n/a (female)	n/a (female)	..	..	..	..	..	n/a (female)	n/a (female)	n/a (female)	n/a (female)	..	..	..	..	..	..	PASS	..
HG00327	..	..	..	1KGPhase3	Modern	0	0	present	..	FIN.SG	..	Finland	..	..	Shotgun	..	..	999722	..	F	n/a (no relatives detected)	n/a (female)	n/a (female)	n/a (female)	..	..	..	..	..	n/a (female)	n/a (female)	n/a (female)	n/a (female)	..	..	..	..	..	..	PASS	..
HG00328	..	..	..	1KGPhase3	Modern	0	0	present	..	FIN.SG	..	Finland	..	..	Shotgun	..	..	1111390	..	F	n/a (no relatives detected)	n/a (female)	n/a (female)	n/a (female)	..	..	..	..	..	n/a (female)	n/a (female)	n/a (female)	n/a (female)	..	..	..	..	..	..	PASS	..
HG00329	..	..	..	1KGPhase3	Modern	0	0	present	..	FIN.SG	..	Finland	..	..	Shotgun	..	..	1097988	..	M	n/a (no relatives detected)	N1a1a1a1a2a1a1~	..	..	..	..	..	..	..	..	..	..	..	..	..	..	..	..	..	PASS	..
HG00330	..	..	..	1KGPhase3	Modern	0	0	present	..	FIN.SG	..	Finland	..	..	Shotgun	..	..	1058147	..	F	n/a (no relatives detected)	n/a (female)	n/a (female)	n/a (female)	..	..	..	..	..	n/a (female)	n/a (female)	n/a (female)	n/a (female)	..	..	..	..	..	..	PASS	..
HG00331	..	..	..	1KGPhase3	Modern	0	0	present	..	FIN.SG	..	Finland	..	..	Shotgun	..	..	1114783	..	F	n/a (no relatives detected)	n/a (female)	n/a (female)	n/a (female)	..	..	..	..	..	n/a (female)	n/a (female)	n/a (female)	n/a (female)	..	..	..	..	..	..	PASS	..
HG00332	..	..	..	1KGPhase3	Modern	0	0	present	..	FIN.SG	..	Finland	..	..	Shotgun	..	..	1130849	..	F	n/a (no relatives detected)	n/a (female)	n/a (female)	n/a (female)	..	..	..	..	..	n/a (female)	n/a (female)	n/a (female)	n/a (female)	..	..	..	..	..	..	PASS	..
HG00334	..	..	..	1KGPhase3	Modern	0	0	present	..	FIN.SG	..	Finland	..	..	Shotgun	..	..	1125505	..	F	n/a (no relatives detected)	n/a (female)	n/a (female)	n/a (female)	..	..	..	..	..	n/a (female)	n/a (female)	n/a (female)	n/a (female)	..	..	..	..	..	..	PASS	..
HG00335	..	..	..	1KGPhase3	Modern	0	0	present	..	FIN.SG	..	Finland	..	..	Shotgun	..	..	1148791	..	M	n/a (no relatives detected)	N1a1a1a1a2a1a1a1a1a	..	..	..	..	..	..	..	..	..	..	..	..	..	..	..	..	..	PASS	..
HG00336	..	..	..	1KGPhase3	Modern	0	0	present	..	FIN.SG	..	Finland	..	..	Shotgun	..	..	1048681	..	M	n/a (no relatives detected)	N1a1a1a1a2a1a1~	..	..	..	..	..	..	..	..	..	..	..	..	..	..	..	..	..	PASS	..
HG00337	..	..	..	1KGPhase3	Modern	0	0	present	..	FIN.SG	..	Finland	..	..	Shotgun	..	..	1147316	..	F	n/a (no relatives detected)	n/a (female)	n/a (female)	n/a (female)	..	..	..	..	..	n/a (female)	n/a (female)	n/a (female)	n/a (female)	..	..	..	..	..	..	PASS	..
HG00338	..	..	..	1KGPhase3	Modern	0	0	present	..	FIN.SG	..	Finland	..	..	Shotgun	..	..	1009521	..	M	n/a (no relatives detected)	N1a1a1a1a2a1a1a1a1a	..	..	..	..	..	..	..	..	..	..	..	..	..	..	..	..	..	PASS	..
HG00339	..	..	..	1KGPhase3	Modern	0	0	present	..	FIN.SG	..	Finland	..	..	Shotgun	..	..	1025255	..	F	n/a (no relatives detected)	n/a (female)	n/a (female)	n/a (female)	..	..	..	..	..	n/a (female)	n/a (female)	n/a (female)	n/a (female)	..	..	..	..	..	..	PASS	..
HG00342	..	..	..	1KGPhase3	Modern	0	0	present	..	FIN.SG	..	Finland	..	..	Shotgun	..	..	1129525	..	M	n/a (no relatives detected)	N1a1a1a1a1a2	..	..	..	..	..	..	..	..	..	..	..	..	..	..	..	..	..	PASS	..
HG00343	..	..	..	1KGPhase3	Modern	0	0	present	..	FIN.SG	..	Finland	..	..	Shotgun	..	..	1058831	..	F	n/a (no relatives detected)	n/a (female)	n/a (female)	n/a (female)	..	..	..	..	..	n/a (female)	n/a (female)	n/a (female)	n/a (female)	..	..	..	..	..	..	PASS	..
HG00344	..	..	..	1KGPhase3	Modern	0	0	present	..	FIN.SG	..	Finland	..	..	Shotgun	..	..	984436	..	F	n/a (no relatives detected)	n/a (female)	n/a (female)	n/a (female)	..	..	..	..	..	n/a (female)	n/a (female)	n/a (female)	n/a (female)	..	..	..	..	..	..	PASS	..
HG00345	..	..	..	1KGPhase3	Modern	0	0	present	..	FIN.SG	..	Finland	..	..	Shotgun	..	..	1147283	..	M	n/a (no relatives detected)	I1a1b1a4a1a1b1a2a~	..	..	..	..	..	..	..	..	..	..	..	..	..	..	..	..	..	PASS	..
HG00346	..	..	..	1KGPhase3	Modern	0	0	present	..	FIN.SG	..	Finland	..	..	Shotgun	..	..	1148141	..	F	n/a (no relatives detected)	n/a (female)	n/a (female)	n/a (female)	..	..	..	..	..	n/a (female)	n/a (female)	n/a (female)	n/a (female)	..	..	..	..	..	..	PASS	..
HG00349	..	..	..	1KGPhase3	Modern	0	0	present	..	FIN.SG	..	Finland	..	..	Shotgun	..	..	1130918	..	F	n/a (no relatives detected)	n/a (female)	n/a (female)	n/a (female)	..	..	..	..	..	n/a (female)	n/a (female)	n/a (female)	n/a (female)	..	..	..	..	..	..	PASS	..
HG00350	..	..	..	1KGPhase3	Modern	0	0	present	..	FIN.SG	..	Finland	..	..	Shotgun	..	..	1122369	..	F	n/a (no relatives detected)	n/a (female)	n/a (female)	n/a (female)	..	..	..	..	..	n/a (female)	n/a (female)	n/a (female)	n/a (female)	..	..	..	..	..	..	PASS	..
HG00351	..	..	..	1KGPhase3	Modern	0	0	present	..	FIN.SG	..	Finland	..	..	Shotgun	..	..	1081474	..	M	n/a (no relatives detected)	N1a1a1a1a1a1a	..	..	..	..	..	..	..	..	..	..	..	..	..	..	..	..	..	PASS	..
HG00353	..	..	..	1KGPhase3	Modern	0	0	present	..	FIN.SG	..	Finland	..	..	Shotgun	..	..	1148745	..	F	n/a (no relatives detected)	n/a (female)	n/a (female)	n/a (female)	..	..	..	..	..	n/a (female)	n/a (female)	n/a (female)	n/a (female)	..	..	..	..	..	..	PASS	..
HG00355	..	..	..	1KGPhase3	Modern	0	0	present	..	FIN.SG	..	Finland	..	..	Shotgun	..	..	1124649	..	F	n/a (no relatives detected)	n/a (female)	n/a (female)	n/a (female)	..	..	..	..	..	n/a (female)	n/a (female)	n/a (female)	n/a (female)	..	..	..	..	..	..	PASS	..
HG00356	..	..	..	1KGPhase3	Modern	0	0	present	..	FIN.SG	..	Finland	..	..	Shotgun	..	..	1143937	..	F	n/a (no relatives detected)	n/a (female)	n/a (female)	n/a (female)	..	..	..	..	..	n/a (female)	n/a (female)	n/a (female)	n/a (female)	..	..	..	..	..	..	PASS	..
HG00357	..	..	..	1KGPhase3	Modern	0	0	present	..	FIN.SG	..	Finland	..	..	Shotgun	..	..	1053309	..	F	n/a (no relatives detected)	n/a (female)	n/a (female)	n/a (female)	..	..	..	..	..	n/a (female)	n/a (female)	n/a (female)	n/a (female)	..	..	..	..	..	..	PASS	..
HG00358	..	..	..	1KGPhase3	Modern	0	0	present	..	FIN.SG	..	Finland	..	..	Shotgun	..	..	1136263	..	M	n/a (no relatives detected)	N1a1a1a1a2a1a1a1a1a	..	..	..	..	..	..	..	..	..	..	..	..	..	..	..	..	..	PASS	..
HG00360	..	..	..	1KGPhase3	Modern	0	0	present	..	FIN.SG	..	Finland	..	..	Shotgun	..	..	1145083	..	M	n/a (no relatives detected)	I2a1a2b1a1a2a1a	..	..	..	..	..	..	..	..	..	..	..	..	..	..	..	..	..	PASS	..
HG00361	..	..	..	1KGPhase3	Modern	0	0	present	..	FIN.SG	..	Finland	..	..	Shotgun	..	..	1117137	..	F	n/a (no relatives detected)	n/a (female)	n/a (female)	n/a (female)	..	..	..	..	..	n/a (female)	n/a (female)	n/a (female)	n/a (female)	..	..	..	..	..	..	PASS	..
HG00362	..	..	..	1KGPhase3	Modern	0	0	present	..	FIN.SG	..	Finland	..	..	Shotgun	..	..	1144509	..	F	n/a (no relatives detected)	n/a (female)	n/a (female)	n/a (female)	..	..	..	..	..	n/a (female)	n/a (female)	n/a (female)	n/a (female)	..	..	..	..	..	..	PASS	..
HG00364	..	..	..	1KGPhase3	Modern	0	0	present	..	FIN.SG	..	Finland	..	..	Shotgun	..	..	1147011	..	F	n/a (no relatives detected)	n/a (female)	n/a (female)	n/a (female)	..	..	..	..	..	n/a (female)	n/a (female)	n/a (female)	n/a (female)	..	..	..	..	..	..	PASS	..
HG00365	..	..	..	1KGPhase3	Modern	0	0	present	..	FIN.SG	..	Finland	..	..	Shotgun	..	..	1145442	..	F	n/a (no relatives detected)	n/a (female)	n/a (female)	n/a (female)	..	..	..	..	..	n/a (female)	n/a (female)	n/a (female)	n/a (female)	..	..	..	..	..	..	PASS	..
HG00366	..	..	..	1KGPhase3	Modern	0	0	present	..	FIN.SG	..	Finland	..	..	Shotgun	..	..	1072471	..	M	n/a (no relatives detected)	R1a1a1b1a2b3a	..	..	..	..	..	..	..	..	..	..	..	..	..	..	..	..	..	PASS	..
HG00367	..	..	..	1KGPhase3	Modern	0	0	present	..	FIN.SG	..	Finland	..	..	Shotgun	..	..	1058816	..	F	n/a (no relatives detected)	n/a (female)	n/a (female)	n/a (female)	..	..	..	..	..	n/a (female)	n/a (female)	n/a (female)	n/a (female)	..	..	..	..	..	..	PASS	..
HG00368	..	..	..	1KGPhase3	Modern	0	0	present	..	FIN.SG	..	Finland	..	..	Shotgun	..	..	1143899	..	F	n/a (no relatives detected)	n/a (female)	n/a (female)	n/a (female)	..	..	..	..	..	n/a (female)	n/a (female)	n/a (female)	n/a (female)	..	..	..	..	..	..	PASS	..
HG00369	..	..	..	1KGPhase3	Modern	0	0	present	..	FIN.SG	..	Finland	..	..	Shotgun	..	..	1082337	..	M	n/a (no relatives detected)	N1a1a1a1a1a2	..	..	..	..	..	..	..	..	..	..	..	..	..	..	..	..	..	PASS	..
HG00371	..	..	..	1KGPhase3	Modern	0	0	present	..	FIN.SG	..	Finland	..	..	Shotgun	..	..	1144730	..	M	n/a (no relatives detected)	N1a1a1a1a2a1a1~	..	..	..	..	..	..	..	..	..	..	..	..	..	..	..	..	..	PASS	..
HG00372	..	..	..	1KGPhase3	Modern	0	0	present	..	FIN.SG	..	Finland	..	..	Shotgun	..	..	1068420	..	M	n/a (no relatives detected)	I1a1b1a4a1a1	..	..	..	..	..	..	..	..	..	..	..	..	..	..	..	..	..	PASS	..
HG00373	..	..	..	1KGPhase3	Modern	0	0	present	..	FIN.SG	..	Finland	..	..	Shotgun	..	..	1033231	..	F	n/a (no relatives detected)	n/a (female)	n/a (female)	n/a (female)	..	..	..	..	..	n/a (female)	n/a (female)	n/a (female)	n/a (female)	..	..	..	..	..	..	PASS	..
HG00375	..	..	..	1KGPhase3	Modern	0	0	present	..	FIN.SG	..	Finland	..	..	Shotgun	..	..	1088437	..	M	n/a (no relatives detected)	N1a1a1a1a2a1a1~	..	..	..	..	..	..	..	..	..	..	..	..	..	..	..	..	..	PASS	..
HG00376	..	..	..	1KGPhase3	Modern	0	0	present	..	FIN.SG	..	Finland	..	..	Shotgun	..	..	1145613	..	F	n/a (no relatives detected)	n/a (female)	n/a (female)	n/a (female)	..	..	..	..	..	n/a (female)	n/a (female)	n/a (female)	n/a (female)	..	..	..	..	..	..	PASS	..
HG00378	..	..	..	1KGPhase3	Modern	0	0	present	..	FIN.SG	..	Finland	..	..	Shotgun	..	..	1147037	..	F	n/a (no relatives detected)	n/a (female)	n/a (female)	n/a (female)	..	..	..	..	..	n/a (female)	n/a (female)	n/a (female)	n/a (female)	..	..	..	..	..	..	PASS	..
HG00379	..	..	..	1KGPhase3	Modern	0	0	present	..	FIN.SG	..	Finland	..	..	Shotgun	..	..	1141884	..	F	n/a (no relatives detected)	n/a (female)	n/a (female)	n/a (female)	..	..	..	..	..	n/a (female)	n/a (female)	n/a (female)	n/a (female)	..	..	..	..	..	..	PASS	..
HG00380	..	..	..	1KGPhase3	Modern	0	0	present	..	FIN.SG	..	Finland	..	..	Shotgun	..	..	1095100	..	F	n/a (no relatives detected)	n/a (female)	n/a (female)	n/a (female)	..	..	..	..	..	n/a (female)	n/a (female)	n/a (female)	n/a (female)	..	..	..	..	..	..	PASS	..
HG00381	..	..	..	1KGPhase3	Modern	0	0	present	..	FIN.SG	..	Finland	..	..	Shotgun	..	..	1144094	..	F	n/a (no relatives detected)	n/a (female)	n/a (female)	n/a (female)	..	..	..	..	..	n/a (female)	n/a (female)	n/a (female)	n/a (female)	..	..	..	..	..	..	PASS	..
HG00382	..	..	..	1KGPhase3	Modern	0	0	present	..	FIN.SG	..	Finland	..	..	Shotgun	..	..	1138875	..	M	n/a (no relatives detected)	R1a1a1	..	..	..	..	..	..	..	..	..	..	..	..	..	..	..	..	..	PASS	..
HG00383	..	..	..	1KGPhase3	Modern	0	0	present	..	FIN.SG	..	Finland	..	..	Shotgun	..	..	1139618	..	F	n/a (no relatives detected)	n/a (female)	n/a (female)	n/a (female)	..	..	..	..	..	n/a (female)	n/a (female)	n/a (female)	n/a (female)	..	..	..	..	..	..	PASS	..
HG00384	..	..	..	1KGPhase3	Modern	0	0	present	..	FIN.SG	..	Finland	..	..	Shotgun	..	..	1145652	..	F	n/a (no relatives detected)	n/a (female)	n/a (female)	n/a (female)	..	..	..	..	..	n/a (female)	n/a (female)	n/a (female)	n/a (female)	..	..	..	..	..	..	PASS	..
HG01500	..	..	..	1KGPhase3	Modern	0	0	present	..	IBS.SG	Castilla y Leon	Spain	..	..	Shotgun	..	..	1098946	..	M	n/a (no relatives detected)	R1b1a1b1a1a2c1	..	..	..	..	..	..	..	..	..	..	..	..	..	..	..	..	..	PASS	..
HG01501	..	..	..	1KGPhase3	Modern	0	0	present	..	IBS.SG	Castilla y Leon	Spain	..	..	Shotgun	..	..	1094174	..	F	n/a (no relatives detected)	n/a (female)	n/a (female)	n/a (female)	..	..	..	..	..	n/a (female)	n/a (female)	n/a (female)	n/a (female)	..	..	..	..	..	..	PASS	..
HG01504	HG01504	..	..	1KGPhase3	Modern	0	0	present	..	IBS.SG	Castilla la Mancha	Spain	..	..	Shotgun	..	..	1126227	..	F	n/a (no relatives detected)	n/a (female)	n/a (female)	n/a (female)	..	..	..	..	..	n/a (female)	n/a (female)	n/a (female)	n/a (female)	..	..	..	..	..	..	PASS	..
HG01506	..	..	..	1KGPhase3	Modern	0	0	present	..	IBS.SG	Castilla y Leon	Spain	..	..	Shotgun	..	..	1125364	..	M	n/a (no relatives detected)	R1b1a1b1a1a2a7~	..	..	..	..	..	..	..	..	..	..	..	..	..	..	..	..	..	PASS	..
HG01507	..	..	..	1KGPhase3	Modern	0	0	present	..	IBS.SG	Castilla y Leon	Spain	..	..	Shotgun	..	..	1110504	..	F	n/a (no relatives detected)	n/a (female)	n/a (female)	n/a (female)	..	..	..	..	..	n/a (female)	n/a (female)	n/a (female)	n/a (female)	..	..	..	..	..	..	PASS	..
HG01509	..	..	..	1KGPhase3	Modern	0	0	present	..	IBS.SG	Extremadura	Spain	..	..	Shotgun	..	..	1135908	..	M	n/a (no relatives detected)	J2b2a1a1a1a1a1a	..	..	..	..	..	..	..	..	..	..	..	..	..	..	..	..	..	PASS	..
HG01510	..	..	..	1KGPhase3	Modern	0	0	present	..	IBS.SG	Extremadura	Spain	..	..	Shotgun	..	..	1088754	..	F	n/a (no relatives detected)	n/a (female)	n/a (female)	n/a (female)	..	..	..	..	..	n/a (female)	n/a (female)	n/a (female)	n/a (female)	..	..	..	..	..	..	PASS	..
HG01512	..	..	..	1KGPhase3	Modern	0	0	present	..	IBS.SG	Cantabria	Spain	..	..	Shotgun	..	..	1115996	..	M	n/a (no relatives detected)	G2a2b2a1a1c1a1a2	..	..	..	..	..	..	..	..	..	..	..	..	..	..	..	..	..	PASS	..
HG01513	..	..	..	1KGPhase3	Modern	0	0	present	..	IBS.SG	Cantabria	Spain	..	..	Shotgun	..	..	1121125	..	F	n/a (no relatives detected)	n/a (female)	n/a (female)	n/a (female)	..	..	..	..	..	n/a (female)	n/a (female)	n/a (female)	n/a (female)	..	..	..	..	..	..	PASS	..
HG01515	..	..	..	1KGPhase3	Modern	0	0	present	..	IBS.SG	Pais Vasco	Spain	..	..	Shotgun	..	..	1095928	..	M	n/a (no relatives detected)	R1b1a1b1b3a1a	..	..	..	..	..	..	..	..	..	..	..	..	..	..	..	..	..	PASS	..
HG01516	..	..	..	1KGPhase3	Modern	0	0	present	..	IBS.SG	Pais Vasco	Spain	..	..	Shotgun	..	..	1117147	..	F	n/a (no relatives detected)	n/a (female)	n/a (female)	n/a (female)	..	..	..	..	..	n/a (female)	n/a (female)	n/a (female)	n/a (female)	..	..	..	..	..	..	PASS	..
HG01518	..	..	..	1KGPhase3	Modern	0	0	present	..	IBS.SG	Pais Vasco	Spain	..	..	Shotgun	..	..	1111390	..	M	n/a (no relatives detected)	R1b1a1b1a1a	..	..	..	..	..	..	..	..	..	..	..	..	..	..	..	..	..	PASS	..
HG01519	..	..	..	1KGPhase3	Modern	0	0	present	..	IBS.SG	Pais Vasco	Spain	..	..	Shotgun	..	..	1104810	..	F	n/a (no relatives detected)	n/a (female)	n/a (female)	n/a (female)	..	..	..	..	..	n/a (female)	n/a (female)	n/a (female)	n/a (female)	..	..	..	..	..	..	PASS	..
HG01521	..	..	..	1KGPhase3	Modern	0	0	present	..	IBS.SG	Pais Vasco	Spain	..	..	Shotgun	..	..	1107876	..	M	n/a (no relatives detected)	R1b1a1b1a1a2a1a1a1a1	..	..	..	..	..	..	..	..	..	..	..	..	..	..	..	..	..	PASS	..
HG01522	..	..	..	1KGPhase3	Modern	0	0	present	..	IBS.SG	Pais Vasco	Spain	..	..	Shotgun	..	..	1140021	..	F	n/a (no relatives detected)	n/a (female)	n/a (female)	n/a (female)	..	..	..	..	..	n/a (female)	n/a (female)	n/a (female)	n/a (female)	..	..	..	..	..	..	PASS	..
HG01524	..	..	..	1KGPhase3	Modern	0	0	present	..	IBS.SG	Castilla y Leon	Spain	..	..	Shotgun	..	..	1145400	..	M	n/a (no relatives detected)	R1b1a1b1a1a2a1a	..	..	..	..	..	..	..	..	..	..	..	..	..	..	..	..	..	PASS	..
HG01525	..	..	..	1KGPhase3	Modern	0	0	present	..	IBS.SG	Castilla y Leon	Spain	..	..	Shotgun	..	..	1143192	..	F	n/a (no relatives detected)	n/a (female)	n/a (female)	n/a (female)	..	..	..	..	..	n/a (female)	n/a (female)	n/a (female)	n/a (female)	..	..	..	..	..	..	PASS	..
HG01527	..	..	..	1KGPhase3	Modern	0	0	present	..	IBS.SG	Extremadura	Spain	..	..	Shotgun	..	..	1145763	..	M	n/a (no relatives detected)	I2a1b1a	..	..	..	..	..	..	..	..	..	..	..	..	..	..	..	..	..	PASS	..
HG01528	..	..	..	1KGPhase3	Modern	0	0	present	..	IBS.SG	Extremadura	Spain	..	..	Shotgun	..	..	1139840	..	F	n/a (no relatives detected)	n/a (female)	n/a (female)	n/a (female)	..	..	..	..	..	n/a (female)	n/a (female)	n/a (female)	n/a (female)	..	..	..	..	..	..	PASS	..
HG01530	..	..	..	1KGPhase3	Modern	0	0	present	..	IBS.SG	Extremadura	Spain	..	..	Shotgun	..	..	1144913	..	M	n/a (no relatives detected)	T1a2b1a1	..	..	..	..	..	..	..	..	..	..	..	..	..	..	..	..	..	PASS	..
HG01531	..	..	..	1KGPhase3	Modern	0	0	present	..	IBS.SG	Extremadura	Spain	..	..	Shotgun	..	..	1142061	..	F	n/a (no relatives detected)	n/a (female)	n/a (female)	n/a (female)	..	..	..	..	..	n/a (female)	n/a (female)	n/a (female)	n/a (female)	..	..	..	..	..	..	PASS	..
HG01536	..	..	..	1KGPhase3	Modern	0	0	present	..	IBS.SG	Cataluna	Spain	..	..	Shotgun	..	..	1145535	..	M	n/a (no relatives detected)	R1b1a1b1a1a2b1c1a1	..	..	..	..	..	..	..	..	..	..	..	..	..	..	..	..	..	PASS	..
HG01537	..	..	..	1KGPhase3	Modern	0	0	present	..	IBS.SG	Cataluna	Spain	..	..	Shotgun	..	..	1143995	..	F	n/a (no relatives detected)	n/a (female)	n/a (female)	n/a (female)	..	..	..	..	..	n/a (female)	n/a (female)	n/a (female)	n/a (female)	..	..	..	..	..	..	PASS	..
HG01602	..	..	..	1KGPhase3	Modern	0	0	present	..	IBS.SG	Castilla y Leon	Spain	..	..	Shotgun	..	..	1131047	..	F	n/a (no relatives detected)	n/a (female)	n/a (female)	n/a (female)	..	..	..	..	..	n/a (female)	n/a (female)	n/a (female)	n/a (female)	..	..	..	..	..	..	PASS	..
HG01603	..	..	..	1KGPhase3	Modern	0	0	present	..	IBS.SG	Castilla y Leon	Spain	..	..	Shotgun	..	..	1129318	..	M	n/a (no relatives detected)	R1b1a1b1a1a2a1a1a1	..	..	..	..	..	..	..	..	..	..	..	..	..	..	..	..	..	PASS	..
HG01605	..	..	..	1KGPhase3	Modern	0	0	present	..	IBS.SG	Valencia	Spain	..	..	Shotgun	..	..	1128720	..	F	n/a (no relatives detected)	n/a (female)	n/a (female)	n/a (female)	..	..	..	..	..	n/a (female)	n/a (female)	n/a (female)	n/a (female)	..	..	..	..	..	..	PASS	..
HG01606	..	..	..	1KGPhase3	Modern	0	0	present	..	IBS.SG	Valencia	Spain	..	..	Shotgun	..	..	1131171	..	M	n/a (no relatives detected)	R1b1a1b1a1a2a2a	..	..	..	..	..	..	..	..	..	..	..	..	..	..	..	..	..	PASS	..
HG01607	..	..	..	1KGPhase3	Modern	0	0	present	..	IBS.SG	Valencia	Spain	..	..	Shotgun	..	..	1129741	..	F	n/a (no relatives detected)	n/a (female)	n/a (female)	n/a (female)	..	..	..	..	..	n/a (female)	n/a (female)	n/a (female)	n/a (female)	..	..	..	..	..	..	PASS	..
HG01608	..	..	..	1KGPhase3	Modern	0	0	present	..	IBS.SG	Valencia	Spain	..	..	Shotgun	..	..	1136443	..	M	n/a (no relatives detected)	R1b1a1b1a1a2a1a1a1	..	..	..	..	..	..	..	..	..	..	..	..	..	..	..	..	..	PASS	..
HG01610	..	..	..	1KGPhase3	Modern	0	0	present	..	IBS.SG	Castilla y Leon	Spain	..	..	Shotgun	..	..	1132402	..	M	n/a (no relatives detected)	I2a1a1a	..	..	..	..	..	..	..	..	..	..	..	..	..	..	..	..	..	PASS	..
HG01612	..	..	..	1KGPhase3	Modern	0	0	present	..	IBS.SG	Castilla y Leon	Spain	..	..	Shotgun	..	..	1137394	..	F	n/a (no relatives detected)	n/a (female)	n/a (female)	n/a (female)	..	..	..	..	..	n/a (female)	n/a (female)	n/a (female)	n/a (female)	..	..	..	..	..	..	PASS	..
HG01613	..	..	..	1KGPhase3	Modern	0	0	present	..	IBS.SG	Baleares	Spain	..	..	Shotgun	..	..	1136701	..	F	n/a (no relatives detected)	n/a (female)	n/a (female)	n/a (female)	..	..	..	..	..	n/a (female)	n/a (female)	n/a (female)	n/a (female)	..	..	..	..	..	..	PASS	..
HG01615	..	..	..	1KGPhase3	Modern	0	0	present	..	IBS.SG	Baleares	Spain	..	..	Shotgun	..	..	1126277	..	M	n/a (no relatives detected)	R1b1a1b1a1a2	..	..	..	..	..	..	..	..	..	..	..	..	..	..	..	..	..	PASS	..
HG01617	..	..	..	1KGPhase3	Modern	0	0	present	..	IBS.SG	Murcia	Spain	..	..	Shotgun	..	..	1136400	..	M	n/a (no relatives detected)	R1a1a1b2a2b1a	..	..	..	..	..	..	..	..	..	..	..	..	..	..	..	..	..	PASS	..
HG01618	..	..	..	1KGPhase3	Modern	0	0	present	..	IBS.SG	Murcia	Spain	..	..	Shotgun	..	..	1141105	..	F	n/a (no relatives detected)	n/a (female)	n/a (female)	n/a (female)	..	..	..	..	..	n/a (female)	n/a (female)	n/a (female)	n/a (female)	..	..	..	..	..	..	PASS	..
HG01619	..	..	..	1KGPhase3	Modern	0	0	present	..	IBS.SG	Andalucia	Spain	..	..	Shotgun	..	..	1141126	..	M	n/a (no relatives detected)	J2b1	..	..	..	..	..	..	..	..	..	..	..	..	..	..	..	..	..	PASS	..
HG01620	..	..	..	1KGPhase3	Modern	0	0	present	..	IBS.SG	Andalucia	Spain	..	..	Shotgun	..	..	1141863	..	F	n/a (no relatives detected)	n/a (female)	n/a (female)	n/a (female)	..	..	..	..	..	n/a (female)	n/a (female)	n/a (female)	n/a (female)	..	..	..	..	..	..	PASS	..
HG01623	..	..	..	1KGPhase3	Modern	0	0	present	..	IBS.SG	Andalucia	Spain	..	..	Shotgun	..	..	1143514	..	F	n/a (no relatives detected)	n/a (female)	n/a (female)	n/a (female)	..	..	..	..	..	n/a (female)	n/a (female)	n/a (female)	n/a (female)	..	..	..	..	..	..	PASS	..
HG01624	..	..	..	1KGPhase3	Modern	0	0	present	..	IBS.SG	Andalucia	Spain	..	..	Shotgun	..	..	1141476	..	M	n/a (no relatives detected)	R1b1a1b1a1a2a1a1a1	..	..	..	..	..	..	..	..	..	..	..	..	..	..	..	..	..	PASS	..
HG01625	..	..	..	1KGPhase3	Modern	0	0	present	..	IBS.SG	Baleares	Spain	..	..	Shotgun	..	..	1132994	..	M	n/a (no relatives detected)	R1b1a1b1a1a2b1c1a1	..	..	..	..	..	..	..	..	..	..	..	..	..	..	..	..	..	PASS	..
HG01626	..	..	..	1KGPhase3	Modern	0	0	present	..	IBS.SG	Baleares	Spain	..	..	Shotgun	..	..	1124294	..	F	n/a (no relatives detected)	n/a (female)	n/a (female)	n/a (female)	..	..	..	..	..	n/a (female)	n/a (female)	n/a (female)	n/a (female)	..	..	..	..	..	..	PASS	..
HG01631	..	..	..	1KGPhase3	Modern	0	0	present	..	IBS.SG	Baleares	Spain	..	..	Shotgun	..	..	1146389	..	M	n/a (no relatives detected)	R1b1a1b1a1a2a1a2	..	..	..	..	..	..	..	..	..	..	..	..	..	..	..	..	..	PASS	..
HG01632	..	..	..	1KGPhase3	Modern	0	0	present	..	IBS.SG	Baleares	Spain	..	..	Shotgun	..	..	1141716	..	F	n/a (no relatives detected)	n/a (female)	n/a (female)	n/a (female)	..	..	..	..	..	n/a (female)	n/a (female)	n/a (female)	n/a (female)	..	..	..	..	..	..	PASS	..
HG01668	..	..	..	1KGPhase3	Modern	0	0	present	..	IBS.SG	Extremadura	Spain	..	..	Shotgun	..	..	1099407	..	F	n/a (no relatives detected)	n/a (female)	n/a (female)	n/a (female)	..	..	..	..	..	n/a (female)	n/a (female)	n/a (female)	n/a (female)	..	..	..	..	..	..	PASS	..
HG01669	..	..	..	1KGPhase3	Modern	0	0	present	..	IBS.SG	Extremadura	Spain	..	..	Shotgun	..	..	1014748	..	M	n/a (no relatives detected)	R1b1a1b1a1a2a1a1a1	..	..	..	..	..	..	..	..	..	..	..	..	..	..	..	..	..	PASS	..
HG01670	..	..	..	1KGPhase3	Modern	0	0	present	..	IBS.SG	Baleares	Spain	..	..	Shotgun	..	..	1101522	..	F	n/a (no relatives detected)	n/a (female)	n/a (female)	n/a (female)	..	..	..	..	..	n/a (female)	n/a (female)	n/a (female)	n/a (female)	..	..	..	..	..	..	PASS	..
HG01672	..	..	..	1KGPhase3	Modern	0	0	present	..	IBS.SG	Baleares	Spain	..	..	Shotgun	..	..	1089383	..	M	n/a (no relatives detected)	J2a1a4b	..	..	..	..	..	..	..	..	..	..	..	..	..	..	..	..	..	PASS	..
HG01673	..	..	..	1KGPhase3	Modern	0	0	present	..	IBS.SG	Aragon	Spain	..	..	Shotgun	..	..	1137849	..	F	n/a (no relatives detected)	n/a (female)	n/a (female)	n/a (female)	..	..	..	..	..	n/a (female)	n/a (female)	n/a (female)	n/a (female)	..	..	..	..	..	..	PASS	..
HG01675	..	..	..	1KGPhase3	Modern	0	0	present	..	IBS.SG	Aragon	Spain	..	..	Shotgun	..	..	1141015	..	M	n/a (no relatives detected)	R1b1a1b1a1a2c1a4b2d1a~	..	..	..	..	..	..	..	..	..	..	..	..	..	..	..	..	..	PASS	..
HG01676	..	..	..	1KGPhase3	Modern	0	0	present	..	IBS.SG	Aragon	Spain	..	..	Shotgun	..	..	1139617	..	F	n/a (no relatives detected)	n/a (female)	n/a (female)	n/a (female)	..	..	..	..	..	n/a (female)	n/a (female)	n/a (female)	n/a (female)	..	..	..	..	..	..	PASS	..
HG01678	..	..	..	1KGPhase3	Modern	0	0	present	..	IBS.SG	Aragon	Spain	..	..	Shotgun	..	..	1140087	..	M	n/a (no relatives detected)	R1b1a1b1a1a1a	..	..	..	..	..	..	..	..	..	..	..	..	..	..	..	..	..	PASS	..
HG01679	..	..	..	1KGPhase3	Modern	0	0	present	..	IBS.SG	Cantabria	Spain	..	..	Shotgun	..	..	1139677	..	F	n/a (no relatives detected)	n/a (female)	n/a (female)	n/a (female)	..	..	..	..	..	n/a (female)	n/a (female)	n/a (female)	n/a (female)	..	..	..	..	..	..	PASS	..
HG01680	..	..	..	1KGPhase3	Modern	0	0	present	..	IBS.SG	Cantabria	Spain	..	..	Shotgun	..	..	1140314	..	M	n/a (no relatives detected)	E1b1b1b1a1	..	..	..	..	..	..	..	..	..	..	..	..	..	..	..	..	..	PASS	..
HG01682	..	..	..	1KGPhase3	Modern	0	0	present	..	IBS.SG	Aragon	Spain	..	..	Shotgun	..	..	1128202	..	M	n/a (no relatives detected)	R1b1a1b1a1a2	..	..	..	..	..	..	..	..	..	..	..	..	..	..	..	..	..	PASS	..
HG01684	..	..	..	1KGPhase3	Modern	0	0	present	..	IBS.SG	Aragon	Spain	..	..	Shotgun	..	..	1130468	..	F	n/a (no relatives detected)	n/a (female)	n/a (female)	n/a (female)	..	..	..	..	..	n/a (female)	n/a (female)	n/a (female)	n/a (female)	..	..	..	..	..	..	PASS	..
HG01685	..	..	..	1KGPhase3	Modern	0	0	present	..	IBS.SG	Galicia	Spain	..	..	Shotgun	..	..	1133628	..	F	n/a (no relatives detected)	n/a (female)	n/a (female)	n/a (female)	..	..	..	..	..	n/a (female)	n/a (female)	n/a (female)	n/a (female)	..	..	..	..	..	..	PASS	..
HG01686	..	..	..	1KGPhase3	Modern	0	0	present	..	IBS.SG	Galicia	Spain	..	..	Shotgun	..	..	1130343	..	M	n/a (no relatives detected)	J1a2a1a2d2b2b2~	..	..	..	..	..	..	..	..	..	..	..	..	..	..	..	..	..	PASS	..
HG01694	..	..	..	1KGPhase3	Modern	0	0	present	..	IBS_CanaryIslands.SG	Canarias	Spain	..	..	Shotgun	..	..	1134473	..	M	n/a (no relatives detected)	R1b1a1b1a1a2a	..	..	..	..	..	..	..	..	..	..	..	..	..	..	..	..	..	PASS	..
HG01695	..	..	..	1KGPhase3	Modern	0	0	present	..	IBS_CanaryIslands.SG	Canarias	Spain	..	..	Shotgun	..	..	1132812	..	F	n/a (no relatives detected)	n/a (female)	n/a (female)	n/a (female)	..	..	..	..	..	n/a (female)	n/a (female)	n/a (female)	n/a (female)	..	..	..	..	..	..	PASS	..
HG01697	..	..	..	1KGPhase3	Modern	0	0	present	..	IBS.SG	Murcia	Spain	..	..	Shotgun	..	..	1145941	..	F	n/a (no relatives detected)	n/a (female)	n/a (female)	n/a (female)	..	..	..	..	..	n/a (female)	n/a (female)	n/a (female)	n/a (female)	..	..	..	..	..	..	PASS	..
HG01699	..	..	..	1KGPhase3	Modern	0	0	present	..	IBS.SG	Murcia	Spain	..	..	Shotgun	..	..	1145835	..	M	n/a (no relatives detected)	E1b1b1b1b	..	..	..	..	..	..	..	..	..	..	..	..	..	..	..	..	..	PASS	..
HG01700	..	..	..	1KGPhase3	Modern	0	0	present	..	IBS.SG	Pais Vasco	Spain	..	..	Shotgun	..	..	1143476	..	M	n/a (no relatives detected)	R1b1a1b1a1a2a1a	..	..	..	..	..	..	..	..	..	..	..	..	..	..	..	..	..	PASS	..
HG01702	..	..	..	1KGPhase3	Modern	0	0	present	..	IBS.SG	Pais Vasco	Spain	..	..	Shotgun	..	..	1145025	..	F	n/a (no relatives detected)	n/a (female)	n/a (female)	n/a (female)	..	..	..	..	..	n/a (female)	n/a (female)	n/a (female)	n/a (female)	..	..	..	..	..	..	PASS	..
HG01704	..	..	..	1KGPhase3	Modern	0	0	present	..	IBS.SG	Galicia	Spain	..	..	Shotgun	..	..	1140324	..	F	n/a (no relatives detected)	n/a (female)	n/a (female)	n/a (female)	..	..	..	..	..	n/a (female)	n/a (female)	n/a (female)	n/a (female)	..	..	..	..	..	..	PASS	..
HG01705	..	..	..	1KGPhase3	Modern	0	0	present	..	IBS.SG	Galicia	Spain	..	..	Shotgun	..	..	1141185	..	M	n/a (no relatives detected)	R1b1a1b1a1a2a7~	..	..	..	..	..	..	..	..	..	..	..	..	..	..	..	..	..	PASS	..
HG01707	..	..	..	1KGPhase3	Modern	0	0	present	..	IBS.SG	Galicia	Spain	..	..	Shotgun	..	..	1131365	..	F	n/a (no relatives detected)	n/a (female)	n/a (female)	n/a (female)	..	..	..	..	..	n/a (female)	n/a (female)	n/a (female)	n/a (female)	..	..	..	..	..	..	PASS	..
HG01708	..	..	..	1KGPhase3	Modern	0	0	present	..	IBS.SG	Galicia	Spain	..	..	Shotgun	..	..	1142797	..	M	n/a (no relatives detected)	R1b1a1b1a1a2	..	..	..	..	..	..	..	..	..	..	..	..	..	..	..	..	..	PASS	..
HG01709	..	..	..	1KGPhase3	Modern	0	0	present	..	IBS.SG	Galicia	Spain	..	..	Shotgun	..	..	1142888	..	M	n/a (no relatives detected)	R1b1a1b1a1a2a	..	..	..	..	..	..	..	..	..	..	..	..	..	..	..	..	..	PASS	..
HG01710	..	..	..	1KGPhase3	Modern	0	0	present	..	IBS.SG	Galicia	Spain	..	..	Shotgun	..	..	1139328	..	F	n/a (no relatives detected)	n/a (female)	n/a (female)	n/a (female)	..	..	..	..	..	n/a (female)	n/a (female)	n/a (female)	n/a (female)	..	..	..	..	..	..	PASS	..
HG01746	..	..	..	1KGPhase3	Modern	0	0	present	..	IBS.SG	Castilla la Mancha	Spain	..	..	Shotgun	..	..	1139495	..	F	n/a (no relatives detected)	n/a (female)	n/a (female)	n/a (female)	..	..	..	..	..	n/a (female)	n/a (female)	n/a (female)	n/a (female)	..	..	..	..	..	..	PASS	..
HG01747	..	..	..	1KGPhase3	Modern	0	0	present	..	IBS.SG	Castilla la Mancha	Spain	..	..	Shotgun	..	..	1142914	..	M	n/a (no relatives detected)	R1b1a1b1a1a2a1b3	..	..	..	..	..	..	..	..	..	..	..	..	..	..	..	..	..	PASS	..
HG01756	..	..	..	1KGPhase3	Modern	0	0	present	..	IBS.SG	Murcia	Spain	..	..	Shotgun	..	..	1149857	..	M	n/a (no relatives detected)	J2a1a1b2a1b1	..	..	..	..	..	..	..	..	..	..	..	..	..	..	..	..	..	PASS	..
HG01757	..	..	..	1KGPhase3	Modern	0	0	present	..	IBS.SG	Murcia	Spain	..	..	Shotgun	..	..	1149841	..	F	n/a (no relatives detected)	n/a (female)	n/a (female)	n/a (female)	..	..	..	..	..	n/a (female)	n/a (female)	n/a (female)	n/a (female)	..	..	..	..	..	..	PASS	..
HG01761	..	..	..	1KGPhase3	Modern	0	0	present	..	IBS.SG	Cataluna	Spain	..	..	Shotgun	..	..	1149946	..	M	n/a (no relatives detected)	R1b1a1b1a1a2a1b3	..	..	..	..	..	..	..	..	..	..	..	..	..	..	..	..	..	PASS	..
HG01762	..	..	..	1KGPhase3	Modern	0	0	present	..	IBS.SG	Cataluna	Spain	..	..	Shotgun	..	..	1149846	..	F	n/a (no relatives detected)	n/a (female)	n/a (female)	n/a (female)	..	..	..	..	..	n/a (female)	n/a (female)	n/a (female)	n/a (female)	..	..	..	..	..	..	PASS	..
HG01765	..	..	..	1KGPhase3	Modern	0	0	present	..	IBS.SG	..	Spain	..	..	Shotgun	..	..	1146872	..	M	n/a (no relatives detected)	R1b1a1b1a1a2a1a	..	..	..	..	..	..	..	..	..	..	..	..	..	..	..	..	..	PASS	..
HG01766	..	..	..	1KGPhase3	Modern	0	0	present	..	IBS.SG	..	Spain	..	..	Shotgun	..	..	1147651	..	F	n/a (no relatives detected)	n/a (female)	n/a (female)	n/a (female)	..	..	..	..	..	n/a (female)	n/a (female)	n/a (female)	n/a (female)	..	..	..	..	..	..	PASS	..
HG01767	..	..	..	1KGPhase3	Modern	0	0	present	..	IBS.SG	..	Spain	..	..	Shotgun	..	..	1147211	..	M	n/a (no relatives detected)	R1b1a1b1a1a2b1a1	..	..	..	..	..	..	..	..	..	..	..	..	..	..	..	..	..	PASS	..
HG01768	..	..	..	1KGPhase3	Modern	0	0	present	..	IBS.SG	..	Spain	..	..	Shotgun	..	..	1146771	..	F	n/a (no relatives detected)	n/a (female)	n/a (female)	n/a (female)	..	..	..	..	..	n/a (female)	n/a (female)	n/a (female)	n/a (female)	..	..	..	..	..	..	PASS	..
HG01770	..	..	..	1KGPhase3	Modern	0	0	present	..	IBS.SG	Cantabria	Spain	..	..	Shotgun	..	..	1149965	..	F	n/a (no relatives detected)	n/a (female)	n/a (female)	n/a (female)	..	..	..	..	..	n/a (female)	n/a (female)	n/a (female)	n/a (female)	..	..	..	..	..	..	PASS	..
HG01771	..	..	..	1KGPhase3	Modern	0	0	present	..	IBS.SG	Cantabria	Spain	..	..	Shotgun	..	..	1149912	..	M	n/a (no relatives detected)	R1b1a1b1a1a2	..	..	..	..	..	..	..	..	..	..	..	..	..	..	..	..	..	PASS	..
HG01773	..	..	..	1KGPhase3	Modern	0	0	present	..	IBS.SG	Valencia	Spain	..	..	Shotgun	..	..	1135400	..	F	n/a (no relatives detected)	n/a (female)	n/a (female)	n/a (female)	..	..	..	..	..	n/a (female)	n/a (female)	n/a (female)	n/a (female)	..	..	..	..	..	..	PASS	..
HG01775	..	..	..	1KGPhase3	Modern	0	0	present	..	IBS.SG	Valencia	Spain	..	..	Shotgun	..	..	1136477	..	M	n/a (no relatives detected)	R1b1a1b1a1a2	..	..	..	..	..	..	..	..	..	..	..	..	..	..	..	..	..	PASS	..
HG01776	..	..	..	1KGPhase3	Modern	0	0	present	..	IBS.SG	Valencia	Spain	..	..	Shotgun	..	..	1087589	..	F	n/a (no relatives detected)	n/a (female)	n/a (female)	n/a (female)	..	..	..	..	..	n/a (female)	n/a (female)	n/a (female)	n/a (female)	..	..	..	..	..	..	PASS	..
HG01777	..	..	..	1KGPhase3	Modern	0	0	present	..	IBS.SG	Valencia	Spain	..	..	Shotgun	..	..	1149104	..	M	n/a (no relatives detected)	R1b1a1b1a1a2b1c1b	..	..	..	..	..	..	..	..	..	..	..	..	..	..	..	..	..	PASS	..
HG01779	..	..	..	1KGPhase3	Modern	0	0	present	..	IBS.SG	Valencia	Spain	..	..	Shotgun	..	..	1147202	..	F	n/a (no relatives detected)	n/a (female)	n/a (female)	n/a (female)	..	..	..	..	..	n/a (female)	n/a (female)	n/a (female)	n/a (female)	..	..	..	..	..	..	PASS	..
HG01781	..	..	..	1KGPhase3	Modern	0	0	present	..	IBS.SG	Valencia	Spain	..	..	Shotgun	..	..	1147843	..	M	n/a (no relatives detected)	J2a1a1a2b1b	..	..	..	..	..	..	..	..	..	..	..	..	..	..	..	..	..	PASS	..
HG01783	..	..	..	1KGPhase3	Modern	0	0	present	..	IBS.SG	Castilla y Leon	Spain	..	..	Shotgun	..	..	1148732	..	M	n/a (no relatives detected)	R1b1a1b1a1a2	..	..	..	..	..	..	..	..	..	..	..	..	..	..	..	..	..	PASS	..
HG01784	..	..	..	1KGPhase3	Modern	0	0	present	..	IBS.SG	Castilla y Leon	Spain	..	..	Shotgun	..	..	1149825	..	F	n/a (no relatives detected)	n/a (female)	n/a (female)	n/a (female)	..	..	..	..	..	n/a (female)	n/a (female)	n/a (female)	n/a (female)	..	..	..	..	..	..	PASS	..
HG01785	..	..	..	1KGPhase3	Modern	0	0	present	..	IBS.SG	..	Spain	..	..	Shotgun	..	..	1126345	..	M	n/a (no relatives detected)	R1b1a1b1a1a2	..	..	..	..	..	..	..	..	..	..	..	..	..	..	..	..	..	PASS	..
HG01786	..	..	..	1KGPhase3	Modern	0	0	present	..	IBS.SG	..	Spain	..	..	Shotgun	..	..	1126480	..	F	n/a (no relatives detected)	n/a (female)	n/a (female)	n/a (female)	..	..	..	..	..	n/a (female)	n/a (female)	n/a (female)	n/a (female)	..	..	..	..	..	..	PASS	..
HG02219	..	..	..	1KGPhase3	Modern	0	0	present	..	IBS.SG	..	Spain	..	..	Shotgun	..	..	1142880	..	M	n/a (no relatives detected)	R1b1a1b1a1a2	..	..	..	..	..	..	..	..	..	..	..	..	..	..	..	..	..	PASS	..
HG02220	..	..	..	1KGPhase3	Modern	0	0	present	..	IBS.SG	Cataluna	Spain	..	..	Shotgun	..	..	1110085	..	F	n/a (no relatives detected)	n/a (female)	n/a (female)	n/a (female)	..	..	..	..	..	n/a (female)	n/a (female)	n/a (female)	n/a (female)	..	..	..	..	..	..	PASS	..
HG02221	..	..	..	1KGPhase3	Modern	0	0	present	..	IBS.SG	Cataluna	Spain	..	..	Shotgun	..	..	1126752	..	M	n/a (no relatives detected)	R1b1a1b1a1a2a1a1a1	..	..	..	..	..	..	..	..	..	..	..	..	..	..	..	..	..	PASS	..
HG02223	..	..	..	1KGPhase3	Modern	0	0	present	..	IBS.SG	Cataluna	Spain	..	..	Shotgun	..	..	1078358	..	F	n/a (no relatives detected)	n/a (female)	n/a (female)	n/a (female)	..	..	..	..	..	n/a (female)	n/a (female)	n/a (female)	n/a (female)	..	..	..	..	..	..	PASS	..
HG02224	..	..	..	1KGPhase3	Modern	0	0	present	..	IBS.SG	Cataluna	Spain	..	..	Shotgun	..	..	1072376	..	M	n/a (no relatives detected)	G2a2b2a1a	..	..	..	..	..	..	..	..	..	..	..	..	..	..	..	..	..	PASS	..
HG02230	..	..	..	1KGPhase3	Modern	0	0	present	..	IBS.SG	Cataluna	Spain	..	..	Shotgun	..	..	1096052	..	F	n/a (no relatives detected)	n/a (female)	n/a (female)	n/a (female)	..	..	..	..	..	n/a (female)	n/a (female)	n/a (female)	n/a (female)	..	..	..	..	..	..	PASS	..
HG02231	..	..	..	1KGPhase3	Modern	0	0	present	..	IBS.SG	Cataluna	Spain	..	..	Shotgun	..	..	1121508	..	M	n/a (no relatives detected)	R1b1a1b1a1a2	..	..	..	..	..	..	..	..	..	..	..	..	..	..	..	..	..	PASS	..
HG02232	..	..	..	1KGPhase3	Modern	0	0	present	..	IBS.SG	Valencia	Spain	..	..	Shotgun	..	..	1138884	..	F	n/a (no relatives detected)	n/a (female)	n/a (female)	n/a (female)	..	..	..	..	..	n/a (female)	n/a (female)	n/a (female)	n/a (female)	..	..	..	..	..	..	PASS	..
HG02233	..	..	..	1KGPhase3	Modern	0	0	present	..	IBS.SG	Valencia	Spain	..	..	Shotgun	..	..	1139789	..	M	n/a (no relatives detected)	R1b1a1b1a1a1c2	..	..	..	..	..	..	..	..	..	..	..	..	..	..	..	..	..	PASS	..
HG02235	..	..	..	1KGPhase3	Modern	0	0	present	..	IBS.SG	Valencia	Spain	..	..	Shotgun	..	..	1130807	..	F	n/a (no relatives detected)	n/a (female)	n/a (female)	n/a (female)	..	..	..	..	..	n/a (female)	n/a (female)	n/a (female)	n/a (female)	..	..	..	..	..	..	PASS	..
HG02236	..	..	..	1KGPhase3	Modern	0	0	present	..	IBS.SG	Valencia	Spain	..	..	Shotgun	..	..	1127529	..	M	n/a (no relatives detected)	J2a1a1a2b2a3b~	..	..	..	..	..	..	..	..	..	..	..	..	..	..	..	..	..	PASS	..
HG02238	..	..	..	1KGPhase3	Modern	0	0	present	..	IBS.SG	Castilla la Mancha	Spain	..	..	Shotgun	..	..	1140755	..	M	n/a (no relatives detected)	R1b1a1b1a1a1c1	..	..	..	..	..	..	..	..	..	..	..	..	..	..	..	..	..	PASS	..
HG02239	..	..	..	1KGPhase3	Modern	0	0	present	..	IBS.SG	Castilla la Mancha	Spain	..	..	Shotgun	..	..	1139403	..	F	n/a (no relatives detected)	n/a (female)	n/a (female)	n/a (female)	..	..	..	..	..	n/a (female)	n/a (female)	n/a (female)	n/a (female)	..	..	..	..	..	..	PASS	..
NA20502	..	..	..	1KGPhase3	Modern	0	0	present	..	TSI.SG	Tuscany	Italy	..	..	Shotgun	..	..	1035335	..	F	n/a (no relatives detected)	n/a (female)	n/a (female)	n/a (female)	..	..	..	..	..	n/a (female)	n/a (female)	n/a (female)	n/a (female)	..	..	..	..	..	..	PASS	..
NA20503	..	..	..	1KGPhase3	Modern	0	0	present	..	TSI.SG	Tuscany	Italy	..	..	Shotgun	..	..	1131941	..	F	n/a (no relatives detected)	n/a (female)	n/a (female)	n/a (female)	..	..	..	..	..	n/a (female)	n/a (female)	n/a (female)	n/a (female)	..	..	..	..	..	..	PASS	..
NA20504	..	..	..	1KGPhase3	Modern	0	0	present	..	TSI.SG	Tuscany	Italy	..	..	Shotgun	..	..	1138570	..	F	n/a (no relatives detected)	n/a (female)	n/a (female)	n/a (female)	..	..	..	..	..	n/a (female)	n/a (female)	n/a (female)	n/a (female)	..	..	..	..	..	..	PASS	..
NA20505	..	..	..	1KGPhase3	Modern	0	0	present	..	TSI.SG	Tuscany	Italy	..	..	Shotgun	..	..	1145138	..	F	n/a (no relatives detected)	n/a (female)	n/a (female)	n/a (female)	..	..	..	..	..	n/a (female)	n/a (female)	n/a (female)	n/a (female)	..	..	..	..	..	..	PASS	..
NA20506	..	..	..	1KGPhase3	Modern	0	0	present	..	TSI.SG	Tuscany	Italy	..	..	Shotgun	..	..	1148035	..	F	n/a (no relatives detected)	n/a (female)	n/a (female)	n/a (female)	..	..	..	..	..	n/a (female)	n/a (female)	n/a (female)	n/a (female)	..	..	..	..	..	..	PASS	..
NA20507	..	..	..	1KGPhase3	Modern	0	0	present	..	TSI.SG	Tuscany	Italy	..	..	Shotgun	..	..	1134244	..	F	n/a (no relatives detected)	n/a (female)	n/a (female)	n/a (female)	..	..	..	..	..	n/a (female)	n/a (female)	n/a (female)	n/a (female)	..	..	..	..	..	..	PASS	..
NA20508	..	..	..	1KGPhase3	Modern	0	0	present	..	TSI.SG	Tuscany	Italy	..	..	Shotgun	..	..	1144245	..	F	n/a (no relatives detected)	n/a (female)	n/a (female)	n/a (female)	..	..	..	..	..	n/a (female)	n/a (female)	n/a (female)	n/a (female)	..	..	..	..	..	..	PASS	..
NA20509	..	..	..	1KGPhase3	Modern	0	0	present	..	TSI.SG	Tuscany	Italy	..	..	Shotgun	..	..	1143298	..	M	n/a (no relatives detected)	R1b1a1b1a1a2	..	..	..	..	..	..	..	..	..	..	..	..	..	..	..	..	..	PASS	..
NA20510	..	..	..	1KGPhase3	Modern	0	0	present	..	TSI.SG	Tuscany	Italy	..	..	Shotgun	..	..	1144170	..	M	n/a (no relatives detected)	E1b1b1a1b1	..	..	..	..	..	..	..	..	..	..	..	..	..	..	..	..	..	PASS	..
NA20511	..	..	..	1KGPhase3	Modern	0	0	present	..	TSI.SG	Tuscany	Italy	..	..	Shotgun	..	..	1143993	..	M	n/a (no relatives detected)	I1a2a1~	..	..	..	..	..	..	..	..	..	..	..	..	..	..	..	..	..	PASS	..
NA20512	..	..	..	1KGPhase3	Modern	0	0	present	..	TSI.SG	Tuscany	Italy	..	..	Shotgun	..	..	1147113	..	M	n/a (no relatives detected)	R1b1a1b1a1a2	..	..	..	..	..	..	..	..	..	..	..	..	..	..	..	..	..	PASS	..
NA20513	..	..	..	1KGPhase3	Modern	0	0	present	..	TSI.SG	Tuscany	Italy	..	..	Shotgun	..	..	1129833	..	M	n/a (no relatives detected)	J2a1a1a2b2a1a1~	..	..	..	..	..	..	..	..	..	..	..	..	..	..	..	..	..	PASS	..
NA20514	..	..	..	1KGPhase3	Modern	0	0	present	..	TSI.SG	Tuscany	Italy	..	..	Shotgun	..	..	1136209	..	F	n/a (no relatives detected)	n/a (female)	n/a (female)	n/a (female)	..	..	..	..	..	n/a (female)	n/a (female)	n/a (female)	n/a (female)	..	..	..	..	..	..	PASS	..
NA20515	..	..	..	1KGPhase3	Modern	0	0	present	..	TSI.SG	Tuscany	Italy	..	..	Shotgun	..	..	1140216	..	M	n/a (no relatives detected)	R1b1a1b1a1a2b1a1	..	..	..	..	..	..	..	..	..	..	..	..	..	..	..	..	..	PASS	..
NA20516	..	..	..	1KGPhase3	Modern	0	0	present	..	TSI.SG	Tuscany	Italy	..	..	Shotgun	..	..	1146425	..	M	n/a (no relatives detected)	E1b1b1a1b1	..	..	..	..	..	..	..	..	..	..	..	..	..	..	..	..	..	PASS	..
NA20517	..	..	..	1KGPhase3	Modern	0	0	present	..	TSI.SG	Tuscany	Italy	..	..	Shotgun	..	..	1148256	..	F	n/a (no relatives detected)	n/a (female)	n/a (female)	n/a (female)	..	..	..	..	..	n/a (female)	n/a (female)	n/a (female)	n/a (female)	..	..	..	..	..	..	PASS	..
NA20518	..	..	..	1KGPhase3	Modern	0	0	present	..	TSI.SG	Tuscany	Italy	..	..	Shotgun	..	..	1147806	..	M	n/a (no relatives detected)	R1b1a1b1a1a2a1a	..	..	..	..	..	..	..	..	..	..	..	..	..	..	..	..	..	PASS	..
NA20519	..	..	..	1KGPhase3	Modern	0	0	present	..	TSI.SG	Tuscany	Italy	..	..	Shotgun	..	..	1141936	..	M	n/a (no relatives detected)	R1b1a1b1a1a2a1a2	..	..	..	..	..	..	..	..	..	..	..	..	..	..	..	..	..	PASS	..
NA20520	..	..	..	1KGPhase3	Modern	0	0	present	..	TSI.SG	Tuscany	Italy	..	..	Shotgun	..	..	1144465	..	M	n/a (no relatives detected)	T1a1a	..	..	..	..	..	..	..	..	..	..	..	..	..	..	..	..	..	PASS	..
NA20521	..	..	..	1KGPhase3	Modern	0	0	present	..	TSI.SG	Tuscany	Italy	..	..	Shotgun	..	..	1143069	..	M	n/a (no relatives detected)	J2a1a1a2b2a2b3a	..	..	..	..	..	..	..	..	..	..	..	..	..	..	..	..	..	PASS	..
NA20522	..	..	..	1KGPhase3	Modern	0	0	present	..	TSI.SG	Tuscany	Italy	..	..	Shotgun	..	..	1148177	..	F	n/a (no relatives detected)	n/a (female)	n/a (female)	n/a (female)	..	..	..	..	..	n/a (female)	n/a (female)	n/a (female)	n/a (female)	..	..	..	..	..	..	PASS	..
NA20524	..	..	..	1KGPhase3	Modern	0	0	present	..	TSI.SG	Tuscany	Italy	..	..	Shotgun	..	..	1148004	..	M	n/a (no relatives detected)	R1b1a1b1a1a1c2b	..	..	..	..	..	..	..	..	..	..	..	..	..	..	..	..	..	PASS	..
NA20525	..	..	..	1KGPhase3	Modern	0	0	present	..	TSI.SG	Tuscany	Italy	..	..	Shotgun	..	..	1147262	..	M	n/a (no relatives detected)	J2b2a1a1a1a1a1a	..	..	..	..	..	..	..	..	..	..	..	..	..	..	..	..	..	PASS	..
NA20526	..	..	..	1KGPhase3	Modern	0	0	present	..	TSI.SG	Tuscany	Italy	..	..	Shotgun	..	..	1136656	..	F	n/a (no relatives detected)	n/a (female)	n/a (female)	n/a (female)	..	..	..	..	..	n/a (female)	n/a (female)	n/a (female)	n/a (female)	..	..	..	..	..	..	PASS	..
NA20527	..	..	..	1KGPhase3	Modern	0	0	present	..	TSI.SG	Tuscany	Italy	..	..	Shotgun	..	..	1147855	..	M	n/a (no relatives detected)	T1a1a1b2b2b1a1a1	..	..	..	..	..	..	..	..	..	..	..	..	..	..	..	..	..	PASS	..
NA20528	..	..	..	1KGPhase3	Modern	0	0	present	..	TSI.SG	Tuscany	Italy	..	..	Shotgun	..	..	1144199	..	M	n/a (no relatives detected)	E1b1b1a1b1	..	..	..	..	..	..	..	..	..	..	..	..	..	..	..	..	..	PASS	..
NA20529	..	..	..	1KGPhase3	Modern	0	0	present	..	TSI.SG	Tuscany	Italy	..	..	Shotgun	..	..	1141412	..	F	n/a (no relatives detected)	n/a (female)	n/a (female)	n/a (female)	..	..	..	..	..	n/a (female)	n/a (female)	n/a (female)	n/a (female)	..	..	..	..	..	..	PASS	..
NA20530	..	..	..	1KGPhase3	Modern	0	0	present	..	TSI.SG	Tuscany	Italy	..	..	Shotgun	..	..	1147800	..	F	n/a (no relatives detected)	n/a (female)	n/a (female)	n/a (female)	..	..	..	..	..	n/a (female)	n/a (female)	n/a (female)	n/a (female)	..	..	..	..	..	..	PASS	..
NA20531	..	..	..	1KGPhase3	Modern	0	0	present	..	TSI.SG	Tuscany	Italy	..	..	Shotgun	..	..	1143669	..	F	n/a (no relatives detected)	n/a (female)	n/a (female)	n/a (female)	..	..	..	..	..	n/a (female)	n/a (female)	n/a (female)	n/a (female)	..	..	..	..	..	..	PASS	..
NA20532	..	..	..	1KGPhase3	Modern	0	0	present	..	TSI.SG	Tuscany	Italy	..	..	Shotgun	..	..	1141098	..	M	n/a (no relatives detected)	R1b1a1b1b	..	..	..	..	..	..	..	..	..	..	..	..	..	..	..	..	..	PASS	..
NA20533	..	..	..	1KGPhase3	Modern	0	0	present	..	TSI.SG	Tuscany	Italy	..	..	Shotgun	..	..	1139853	..	F	n/a (no relatives detected)	n/a (female)	n/a (female)	n/a (female)	..	..	..	..	..	n/a (female)	n/a (female)	n/a (female)	n/a (female)	..	..	..	..	..	..	PASS	..
NA20534	..	..	..	1KGPhase3	Modern	0	0	present	..	TSI.SG	Tuscany	Italy	..	..	Shotgun	..	..	1147502	..	M	n/a (no relatives detected)	J2a1a1a2b2a3b1b~	..	..	..	..	..	..	..	..	..	..	..	..	..	..	..	..	..	PASS	..
NA20535	..	..	..	1KGPhase3	Modern	0	0	present	..	TSI.SG	Tuscany	Italy	..	..	Shotgun	..	..	1148456	..	F	n/a (no relatives detected)	n/a (female)	n/a (female)	n/a (female)	..	..	..	..	..	n/a (female)	n/a (female)	n/a (female)	n/a (female)	..	..	..	..	..	..	PASS	..
NA20536	..	..	..	1KGPhase3	Modern	0	0	present	..	TSI.SG	Tuscany	Italy	..	..	Shotgun	..	..	1141046	..	M	n/a (no relatives detected)	G2a2b2a1a1b1a1a2a1a1	..	..	..	..	..	..	..	..	..	..	..	..	..	..	..	..	..	PASS	..
NA20538	..	..	..	1KGPhase3	Modern	0	0	present	..	TSI.SG	Tuscany	Italy	..	..	Shotgun	..	..	1145410	..	M	n/a (no relatives detected)	R1b1a1b1a1a2b2b~	..	..	..	..	..	..	..	..	..	..	..	..	..	..	..	..	..	PASS	..
NA20539	..	..	..	1KGPhase3	Modern	0	0	present	..	TSI.SG	Tuscany	Italy	..	..	Shotgun	..	..	1133428	..	M	n/a (no relatives detected)	R1a1a1	..	..	..	..	..	..	..	..	..	..	..	..	..	..	..	..	..	PASS	..
NA20540	..	..	..	1KGPhase3	Modern	0	0	present	..	TSI.SG	Tuscany	Italy	..	..	Shotgun	..	..	864947	..	F	n/a (no relatives detected)	n/a (female)	n/a (female)	n/a (female)	..	..	..	..	..	n/a (female)	n/a (female)	n/a (female)	n/a (female)	..	..	..	..	..	..	PASS	..
NA20541	..	..	..	1KGPhase3	Modern	0	0	present	..	TSI.SG	Tuscany	Italy	..	..	Shotgun	..	..	1147771	..	F	n/a (no relatives detected)	n/a (female)	n/a (female)	n/a (female)	..	..	..	..	..	n/a (female)	n/a (female)	n/a (female)	n/a (female)	..	..	..	..	..	..	PASS	..
NA20542	..	..	..	1KGPhase3	Modern	0	0	present	..	TSI.SG	Tuscany	Italy	..	..	Shotgun	..	..	1146803	..	F	n/a (no relatives detected)	n/a (female)	n/a (female)	n/a (female)	..	..	..	..	..	n/a (female)	n/a (female)	n/a (female)	n/a (female)	..	..	..	..	..	..	PASS	..
NA20543	..	..	..	1KGPhase3	Modern	0	0	present	..	TSI.SG	Tuscany	Italy	..	..	Shotgun	..	..	1148811	..	M	n/a (no relatives detected)	J1a2a1a2d2b2b2~	..	..	..	..	..	..	..	..	..	..	..	..	..	..	..	..	..	PASS	..
NA20544	..	..	..	1KGPhase3	Modern	0	0	present	..	TSI.SG	Tuscany	Italy	..	..	Shotgun	..	..	1140315	..	M	n/a (no relatives detected)	E1b1b1a1	..	..	..	..	..	..	..	..	..	..	..	..	..	..	..	..	..	PASS	..
NA20581	..	..	..	1KGPhase3	Modern	0	0	present	..	TSI.SG	Tuscany	Italy	..	..	Shotgun	..	..	1145502	..	M	n/a (no relatives detected)	R1b1a1b1a1a2	..	..	..	..	..	..	..	..	..	..	..	..	..	..	..	..	..	PASS	..
NA20582	..	..	..	1KGPhase3	Modern	0	0	present	..	TSI.SG	Tuscany	Italy	..	..	Shotgun	..	..	835619	..	F	n/a (no relatives detected)	n/a (female)	n/a (female)	n/a (female)	..	..	..	..	..	n/a (female)	n/a (female)	n/a (female)	n/a (female)	..	..	..	..	..	..	PASS	..
NA20585	..	..	..	1KGPhase3	Modern	0	0	present	..	TSI.SG	Tuscany	Italy	..	..	Shotgun	..	..	1147395	..	F	n/a (no relatives detected)	n/a (female)	n/a (female)	n/a (female)	..	..	..	..	..	n/a (female)	n/a (female)	n/a (female)	n/a (female)	..	..	..	..	..	..	PASS	..
NA20586	..	..	..	1KGPhase3	Modern	0	0	present	..	TSI.SG	Tuscany	Italy	..	..	Shotgun	..	..	1094918	..	M	n/a (no relatives detected)	R1b1a1b1a1a1c2b	..	..	..	..	..	..	..	..	..	..	..	..	..	..	..	..	..	PASS	..
NA20587	..	..	..	1KGPhase3	Modern	0	0	present	..	TSI.SG	Tuscany	Italy	..	..	Shotgun	..	..	1149432	..	F	n/a (no relatives detected)	n/a (female)	n/a (female)	n/a (female)	..	..	..	..	..	n/a (female)	n/a (female)	n/a (female)	n/a (female)	..	..	..	..	..	..	PASS	..
NA20588	..	..	..	1KGPhase3	Modern	0	0	present	..	TSI.SG	Tuscany	Italy	..	..	Shotgun	..	..	1149244	..	M	n/a (no relatives detected)	J2b	..	..	..	..	..	..	..	..	..	..	..	..	..	..	..	..	..	PASS	..
NA20589	..	..	..	1KGPhase3	Modern	0	0	present	..	TSI.SG	Tuscany	Italy	..	..	Shotgun	..	..	1146665	..	F	n/a (no relatives detected)	n/a (female)	n/a (female)	n/a (female)	..	..	..	..	..	n/a (female)	n/a (female)	n/a (female)	n/a (female)	..	..	..	..	..	..	PASS	..
NA20752	..	..	..	1KGPhase3	Modern	0	0	present	..	TSI.SG	Tuscany	Italy	..	..	Shotgun	..	..	1147198	..	M	n/a (no relatives detected)	R1b1a1b1a1a2a1a2	..	..	..	..	..	..	..	..	..	..	..	..	..	..	..	..	..	PASS	..
NA20753	..	..	..	1KGPhase3	Modern	0	0	present	..	TSI.SG	Tuscany	Italy	..	..	Shotgun	..	..	1148118	..	F	n/a (no relatives detected)	n/a (female)	n/a (female)	n/a (female)	..	..	..	..	..	n/a (female)	n/a (female)	n/a (female)	n/a (female)	..	..	..	..	..	..	PASS	..
NA20754	..	..	..	1KGPhase3	Modern	0	0	present	..	TSI.SG	Tuscany	Italy	..	..	Shotgun	..	..	1148320	..	M	n/a (no relatives detected)	R1b1a1b1a1a2	..	..	..	..	..	..	..	..	..	..	..	..	..	..	..	..	..	PASS	..
NA20755	..	..	..	1KGPhase3	Modern	0	0	present	..	TSI.SG	Tuscany	Italy	..	..	Shotgun	..	..	1146685	..	M	n/a (no relatives detected)	R1b1a1b1a1a2	..	..	..	..	..	..	..	..	..	..	..	..	..	..	..	..	..	PASS	..
NA20756	..	..	..	1KGPhase3	Modern	0	0	present	..	TSI.SG	Tuscany	Italy	..	..	Shotgun	..	..	1142789	..	F	n/a (no relatives detected)	n/a (female)	n/a (female)	n/a (female)	..	..	..	..	..	n/a (female)	n/a (female)	n/a (female)	n/a (female)	..	..	..	..	..	..	PASS	..
NA20757	..	..	..	1KGPhase3	Modern	0	0	present	..	TSI.SG	Tuscany	Italy	..	..	Shotgun	..	..	1146609	..	F	n/a (no relatives detected)	n/a (female)	n/a (female)	n/a (female)	..	..	..	..	..	n/a (female)	n/a (female)	n/a (female)	n/a (female)	..	..	..	..	..	..	PASS	..
NA20758	..	..	..	1KGPhase3	Modern	0	0	present	..	TSI.SG	Tuscany	Italy	..	..	Shotgun	..	..	1147889	..	M	n/a (no relatives detected)	T1a2b1a	..	..	..	..	..	..	..	..	..	..	..	..	..	..	..	..	..	PASS	..
NA20759	..	..	..	1KGPhase3	Modern	0	0	present	..	TSI.SG	Tuscany	Italy	..	..	Shotgun	..	..	1146792	..	M	n/a (no relatives detected)	R1b1a1b1a1a2b1	..	..	..	..	..	..	..	..	..	..	..	..	..	..	..	..	..	PASS	..
NA20760	..	..	..	1KGPhase3	Modern	0	0	present	..	TSI.SG	Tuscany	Italy	..	..	Shotgun	..	..	958337	..	F	n/a (no relatives detected)	n/a (female)	n/a (female)	n/a (female)	..	..	..	..	..	n/a (female)	n/a (female)	n/a (female)	n/a (female)	..	..	..	..	..	..	PASS	..
NA20761	..	..	..	1KGPhase3	Modern	0	0	present	..	TSI.SG	Tuscany	Italy	..	..	Shotgun	..	..	1147660	..	F	n/a (no relatives detected)	n/a (female)	n/a (female)	n/a (female)	..	..	..	..	..	n/a (female)	n/a (female)	n/a (female)	n/a (female)	..	..	..	..	..	..	PASS	..
NA20762	..	..	..	1KGPhase3	Modern	0	0	present	..	TSI.SG	Tuscany	Italy	..	..	Shotgun	..	..	1140444	..	M	n/a (no relatives detected)	I1a2a1a1a5a1a~	..	..	..	..	..	..	..	..	..	..	..	..	..	..	..	..	..	PASS	..
NA20763	..	..	..	1KGPhase3	Modern	0	0	present	..	TSI.SG	Tuscany	Italy	..	..	Shotgun	..	..	1143094	..	M	n/a (no relatives detected)	J2b2a1	..	..	..	..	..	..	..	..	..	..	..	..	..	..	..	..	..	PASS	..
NA20764	..	..	..	1KGPhase3	Modern	0	0	present	..	TSI.SG	Tuscany	Italy	..	..	Shotgun	..	..	1145519	..	F	n/a (no relatives detected)	n/a (female)	n/a (female)	n/a (female)	..	..	..	..	..	n/a (female)	n/a (female)	n/a (female)	n/a (female)	..	..	..	..	..	..	PASS	..
NA20765	..	..	..	1KGPhase3	Modern	0	0	present	..	TSI.SG	Tuscany	Italy	..	..	Shotgun	..	..	1145582	..	M	n/a (no relatives detected)	J2a1a1a2b2a1a1a2a~	..	..	..	..	..	..	..	..	..	..	..	..	..	..	..	..	..	PASS	..
NA20766	..	..	..	1KGPhase3	Modern	0	0	present	..	TSI.SG	Tuscany	Italy	..	..	Shotgun	..	..	1146248	..	F	n/a (no relatives detected)	n/a (female)	n/a (female)	n/a (female)	..	..	..	..	..	n/a (female)	n/a (female)	n/a (female)	n/a (female)	..	..	..	..	..	..	PASS	..
NA20767	..	..	..	1KGPhase3	Modern	0	0	present	..	TSI.SG	Tuscany	Italy	..	..	Shotgun	..	..	1146956	..	M	n/a (no relatives detected)	G2a2b1a	..	..	..	..	..	..	..	..	..	..	..	..	..	..	..	..	..	PASS	..
NA20768	..	..	..	1KGPhase3	Modern	0	0	present	..	TSI.SG	Tuscany	Italy	..	..	Shotgun	..	..	1148599	..	F	n/a (no relatives detected)	n/a (female)	n/a (female)	n/a (female)	..	..	..	..	..	n/a (female)	n/a (female)	n/a (female)	n/a (female)	..	..	..	..	..	..	PASS	..
NA20769	..	..	..	1KGPhase3	Modern	0	0	present	..	TSI.SG	Tuscany	Italy	..	..	Shotgun	..	..	963645	..	F	n/a (no relatives detected)	n/a (female)	n/a (female)	n/a (female)	..	..	..	..	..	n/a (female)	n/a (female)	n/a (female)	n/a (female)	..	..	..	..	..	..	PASS	..
NA20770	..	..	..	1KGPhase3	Modern	0	0	present	..	TSI.SG	Tuscany	Italy	..	..	Shotgun	..	..	1144743	..	M	n/a (no relatives detected)	R1b1a1b1a1a2a7~	..	..	..	..	..	..	..	..	..	..	..	..	..	..	..	..	..	PASS	..
NA20771	..	..	..	1KGPhase3	Modern	0	0	present	..	TSI.SG	Tuscany	Italy	..	..	Shotgun	..	..	1140471	..	F	n/a (no relatives detected)	n/a (female)	n/a (female)	n/a (female)	..	..	..	..	..	n/a (female)	n/a (female)	n/a (female)	n/a (female)	..	..	..	..	..	..	PASS	..
NA20772	..	..	..	1KGPhase3	Modern	0	0	present	..	TSI.SG	Tuscany	Italy	..	..	Shotgun	..	..	1139511	..	F	n/a (no relatives detected)	n/a (female)	n/a (female)	n/a (female)	..	..	..	..	..	n/a (female)	n/a (female)	n/a (female)	n/a (female)	..	..	..	..	..	..	PASS	..
NA20773	..	..	..	1KGPhase3	Modern	0	0	present	..	TSI.SG	Tuscany	Italy	..	..	Shotgun	..	..	1134128	..	F	n/a (no relatives detected)	n/a (female)	n/a (female)	n/a (female)	..	..	..	..	..	n/a (female)	n/a (female)	n/a (female)	n/a (female)	..	..	..	..	..	..	PASS	..
NA20774	..	..	..	1KGPhase3	Modern	0	0	present	..	TSI.SG	Tuscany	Italy	..	..	Shotgun	..	..	1140086	..	F	n/a (no relatives detected)	n/a (female)	n/a (female)	n/a (female)	..	..	..	..	..	n/a (female)	n/a (female)	n/a (female)	n/a (female)	..	..	..	..	..	..	PASS	..
NA20775	..	..	..	1KGPhase3	Modern	0	0	present	..	TSI.SG	Tuscany	Italy	..	..	Shotgun	..	..	1144055	..	F	n/a (no relatives detected)	n/a (female)	n/a (female)	n/a (female)	..	..	..	..	..	n/a (female)	n/a (female)	n/a (female)	n/a (female)	..	..	..	..	..	..	PASS	..
NA20778	..	..	..	1KGPhase3	Modern	0	0	present	..	TSI.SG	Tuscany	Italy	..	..	Shotgun	..	..	1148438	..	M	n/a (no relatives detected)	J2a1a1b2a1b1	..	..	..	..	..	..	..	..	..	..	..	..	..	..	..	..	..	PASS	..
NA20783	..	..	..	1KGPhase3	Modern	0	0	present	..	TSI.SG	Tuscany	Italy	..	..	Shotgun	..	..	1142306	..	M	n/a (no relatives detected)	R1b1a1b1a1a2f	..	..	..	..	..	..	..	..	..	..	..	..	..	..	..	..	..	PASS	..
NA20785	..	..	..	1KGPhase3	Modern	0	0	present	..	TSI.SG	Tuscany	Italy	..	..	Shotgun	..	..	1143640	..	M	n/a (no relatives detected)	R1b1a1b1a	..	..	..	..	..	..	..	..	..	..	..	..	..	..	..	..	..	PASS	..
NA20786	..	..	..	1KGPhase3	Modern	0	0	present	..	TSI.SG	Tuscany	Italy	..	..	Shotgun	..	..	1148551	..	F	n/a (no relatives detected)	n/a (female)	n/a (female)	n/a (female)	..	..	..	..	..	n/a (female)	n/a (female)	n/a (female)	n/a (female)	..	..	..	..	..	..	PASS	..
NA20787	..	..	..	1KGPhase3	Modern	0	0	present	..	TSI.SG	Tuscany	Italy	..	..	Shotgun	..	..	1147360	..	M	n/a (no relatives detected)	J2a1a1a2b2a2b3a	..	..	..	..	..	..	..	..	..	..	..	..	..	..	..	..	..	PASS	..
NA20790	..	..	..	1KGPhase3	Modern	0	0	present	..	TSI.SG	Tuscany	Italy	..	..	Shotgun	..	..	1142566	..	F	n/a (no relatives detected)	n/a (female)	n/a (female)	n/a (female)	..	..	..	..	..	n/a (female)	n/a (female)	n/a (female)	n/a (female)	..	..	..	..	..	..	PASS	..
NA20792	..	..	..	1KGPhase3	Modern	0	0	present	..	TSI.SG	Tuscany	Italy	..	..	Shotgun	..	..	1004342	..	M	n/a (no relatives detected)	R1b1a1b1a1a2	..	..	..	..	..	..	..	..	..	..	..	..	..	..	..	..	..	PASS	..
NA20795	..	..	..	1KGPhase3	Modern	0	0	present	..	TSI.SG	Tuscany	Italy	..	..	Shotgun	..	..	1146310	..	F	n/a (no relatives detected)	n/a (female)	n/a (female)	n/a (female)	..	..	..	..	..	n/a (female)	n/a (female)	n/a (female)	n/a (female)	..	..	..	..	..	..	PASS	..
NA20796	..	..	..	1KGPhase3	Modern	0	0	present	..	TSI.SG	Tuscany	Italy	..	..	Shotgun	..	..	989702	..	M	n/a (no relatives detected)	R1a1a1	..	..	..	..	..	..	..	..	..	..	..	..	..	..	..	..	..	PASS	..
NA20797	..	..	..	1KGPhase3	Modern	0	0	present	..	TSI.SG	Tuscany	Italy	..	..	Shotgun	..	..	1146375	..	F	n/a (no relatives detected)	n/a (female)	n/a (female)	n/a (female)	..	..	..	..	..	n/a (female)	n/a (female)	n/a (female)	n/a (female)	..	..	..	..	..	..	PASS	..
NA20798	..	..	..	1KGPhase3	Modern	0	0	present	..	TSI.SG	Tuscany	Italy	..	..	Shotgun	..	..	1135418	..	M	n/a (no relatives detected)	R1b1a1b1a1a2	..	..	..	..	..	..	..	..	..	..	..	..	..	..	..	..	..	PASS	..
NA20799	..	..	..	1KGPhase3	Modern	0	0	present	..	TSI.SG	Tuscany	Italy	..	..	Shotgun	..	..	1147166	..	F	n/a (no relatives detected)	n/a (female)	n/a (female)	n/a (female)	..	..	..	..	..	n/a (female)	n/a (female)	n/a (female)	n/a (female)	..	..	..	..	..	..	PASS	..
NA20800	..	..	..	1KGPhase3	Modern	0	0	present	..	TSI.SG	Tuscany	Italy	..	..	Shotgun	..	..	892122	..	F	n/a (no relatives detected)	n/a (female)	n/a (female)	n/a (female)	..	..	..	..	..	n/a (female)	n/a (female)	n/a (female)	n/a (female)	..	..	..	..	..	..	PASS	..
NA20801	..	..	..	1KGPhase3	Modern	0	0	present	..	TSI.SG	Tuscany	Italy	..	..	Shotgun	..	..	1148015	..	M	n/a (no relatives detected)	J2a1a1a2b2a2b3a	..	..	..	..	..	..	..	..	..	..	..	..	..	..	..	..	..	PASS	..
NA20802	..	..	..	1KGPhase3	Modern	0	0	present	..	TSI.SG	Tuscany	Italy	..	..	Shotgun	..	..	968896	..	F	n/a (no relatives detected)	n/a (female)	n/a (female)	n/a (female)	..	..	..	..	..	n/a (female)	n/a (female)	n/a (female)	n/a (female)	..	..	..	..	..	..	PASS	..
NA20803	..	..	..	1KGPhase3	Modern	0	0	present	..	TSI.SG	Tuscany	Italy	..	..	Shotgun	..	..	1139123	..	M	n/a (no relatives detected)	R1b1a1b1a1a2b2b~	..	..	..	..	..	..	..	..	..	..	..	..	..	..	..	..	..	PASS	..
NA20804	..	..	..	1KGPhase3	Modern	0	0	present	..	TSI.SG	Tuscany	Italy	..	..	Shotgun	..	..	1137661	..	F	n/a (no relatives detected)	n/a (female)	n/a (female)	n/a (female)	..	..	..	..	..	n/a (female)	n/a (female)	n/a (female)	n/a (female)	..	..	..	..	..	..	PASS	..
NA20805	..	..	..	1KGPhase3	Modern	0	0	present	..	TSI.SG	Tuscany	Italy	..	..	Shotgun	..	..	1145605	..	M	n/a (no relatives detected)	J2a1a1b2a1b1	..	..	..	..	..	..	..	..	..	..	..	..	..	..	..	..	..	PASS	..
NA20806	..	..	..	1KGPhase3	Modern	0	0	present	..	TSI.SG	Tuscany	Italy	..	..	Shotgun	..	..	1145205	..	M	n/a (no relatives detected)	R1b1a1b1a1a2b2b~	..	..	..	..	..	..	..	..	..	..	..	..	..	..	..	..	..	PASS	..
NA20807	..	..	..	1KGPhase3	Modern	0	0	present	..	TSI.SG	Tuscany	Italy	..	..	Shotgun	..	..	1146932	..	F	n/a (no relatives detected)	n/a (female)	n/a (female)	n/a (female)	..	..	..	..	..	n/a (female)	n/a (female)	n/a (female)	n/a (female)	..	..	..	..	..	..	PASS	..
NA20808	..	..	..	1KGPhase3	Modern	0	0	present	..	TSI.SG	Tuscany	Italy	..	..	Shotgun	..	..	1137542	..	F	n/a (no relatives detected)	n/a (female)	n/a (female)	n/a (female)	..	..	..	..	..	n/a (female)	n/a (female)	n/a (female)	n/a (female)	..	..	..	..	..	..	PASS	..
NA20809	..	..	..	1KGPhase3	Modern	0	0	present	..	TSI.SG	Tuscany	Italy	..	..	Shotgun	..	..	1147790	..	M	n/a (no relatives detected)	J2a1a1b2a1b1	..	..	..	..	..	..	..	..	..	..	..	..	..	..	..	..	..	PASS	..
NA20810	..	..	..	1KGPhase3	Modern	0	0	present	..	TSI.SG	Tuscany	Italy	..	..	Shotgun	..	..	1146180	..	M	n/a (no relatives detected)	R1b1a1b1a1a2b3b	..	..	..	..	..	..	..	..	..	..	..	..	..	..	..	..	..	PASS	..
NA20811	..	..	..	1KGPhase3	Modern	0	0	present	..	TSI.SG	Tuscany	Italy	..	..	Shotgun	..	..	1137956	..	M	n/a (no relatives detected)	J2b2a1a1a1a1a1a	..	..	..	..	..	..	..	..	..	..	..	..	..	..	..	..	..	PASS	..
NA20812	..	..	..	1KGPhase3	Modern	0	0	present	..	TSI.SG	Tuscany	Italy	..	..	Shotgun	..	..	1142239	..	M	n/a (no relatives detected)	R1b1a1b1a1a2b1c1b	..	..	..	..	..	..	..	..	..	..	..	..	..	..	..	..	..	PASS	..
NA20813	..	..	..	1KGPhase3	Modern	0	0	present	..	TSI.SG	Tuscany	Italy	40	9	Shotgun	..	..	1138978	..	F	n/a (no relatives detected)	n/a (female)	n/a (female)	n/a (female)	..	..	..	..	..	n/a (female)	n/a (female)	n/a (female)	n/a (female)	..	..	..	..	..	..	PASS	..
NA20814	..	..	..	1KGPhase3	Modern	0	0	present	..	TSI.SG	Tuscany	Italy	..	..	Shotgun	..	..	1138662	..	M	n/a (no relatives detected)	R1b1a1b1a1a2	..	..	..	..	..	..	..	..	..	..	..	..	..	..	..	..	..	PASS	..
NA20815	..	..	..	1KGPhase3	Modern	0	0	present	..	TSI.SG	Tuscany	Italy	..	..	Shotgun	..	..	1138357	..	M	n/a (no relatives detected)	J2a1a1a2b2a1a1~	..	..	..	..	..	..	..	..	..	..	..	..	..	..	..	..	..	PASS	..
NA20818	..	..	..	1KGPhase3	Modern	0	0	present	..	TSI.SG	Tuscany	Italy	..	..	Shotgun	..	..	1145192	..	F	n/a (no relatives detected)	n/a (female)	n/a (female)	n/a (female)	..	..	..	..	..	n/a (female)	n/a (female)	n/a (female)	n/a (female)	..	..	..	..	..	..	PASS	..
NA20819	..	..	..	1KGPhase3	Modern	0	0	present	..	TSI.SG	Tuscany	Italy	..	..	Shotgun	..	..	1146846	..	F	n/a (no relatives detected)	n/a (female)	n/a (female)	n/a (female)	..	..	..	..	..	n/a (female)	n/a (female)	n/a (female)	n/a (female)	..	..	..	..	..	..	PASS	..
NA20821	..	..	..	1KGPhase3	Modern	0	0	present	..	TSI.SG	Tuscany	Italy	..	..	Shotgun	..	..	1147876	..	F	n/a (no relatives detected)	n/a (female)	n/a (female)	n/a (female)	..	..	..	..	..	n/a (female)	n/a (female)	n/a (female)	n/a (female)	..	..	..	..	..	..	PASS	..
NA20822	..	..	..	1KGPhase3	Modern	0	0	present	..	TSI.SG	Tuscany	Italy	..	..	Shotgun	..	..	1148498	..	F	n/a (no relatives detected)	n/a (female)	n/a (female)	n/a (female)	..	..	..	..	..	n/a (female)	n/a (female)	n/a (female)	n/a (female)	..	..	..	..	..	..	PASS	..
NA20826	..	..	..	1KGPhase3	Modern	0	0	present	..	TSI.SG	Tuscany	Italy	..	..	Shotgun	..	..	1138479	..	F	n/a (no relatives detected)	n/a (female)	n/a (female)	n/a (female)	..	..	..	..	..	n/a (female)	n/a (female)	n/a (female)	n/a (female)	..	..	..	..	..	..	PASS	..
NA20827	..	..	..	1KGPhase3	Modern	0	0	present	..	TSI.SG	Tuscany	Italy	..	..	Shotgun	..	..	1127082	..	M	n/a (no relatives detected)	J2a1a1a2b2a1a1~	..	..	..	..	..	..	..	..	..	..	..	..	..	..	..	..	..	PASS	..
NA20828	..	..	..	1KGPhase3	Modern	0	0	present	..	TSI.SG	Tuscany	Italy	..	..	Shotgun	..	..	1139838	..	F	n/a (no relatives detected)	n/a (female)	n/a (female)	n/a (female)	..	..	..	..	..	n/a (female)	n/a (female)	n/a (female)	n/a (female)	..	..	..	..	..	..	PASS	..
NA20832	..	..	..	1KGPhase3	Modern	0	0	present	..	TSI.SG	Tuscany	Italy	..	..	Shotgun	..	..	1124863	..	F	n/a (no relatives detected)	n/a (female)	n/a (female)	n/a (female)	..	..	..	..	..	n/a (female)	n/a (female)	n/a (female)	n/a (female)	..	..	..	..	..	..	PASS	..
Sunghir6	Sunghir6	bone	2017	SikoraScience2017	Direct: IntCal20; R_combine	813	55	1046-1218 calCE (900±19 BP) [R_combine: (884±23 BP, OxA-31755); (925±29 BP, OxA-X-2653-36)]	..	Russia_Sunghir_Medieval.SG	Sunghir	Russia	56.1761	40.5025	Shotgun	..	4.87684	1136668	..	M	n/a (no relatives detected)	I2a1a2b1a1a1a1c	..	..	..	W3a1	..	..	..	..	..	..	..	0.092	0.008	Very_High_Contamination	[0.076,0.108]	ds.minus	..	PASS	Literature
I7781	Mos118	tooth	2019	FlegontovNature2019	Direct (WARNING NEEDS MARINE CALIBRATION IN IntCal20): IntCal13 by Thomas Harper	615	32	1280-1390 calCE (645±15 BP, PSUAMS-4859)	..	Russia_UstBelaya_Angara_Medieval	Baikal Region, Angara river basin, Mouth of the Belaya River	Russia	52.9169	103.657	1240K	1	0.262097	261868	..	F	n/a (no relatives detected)	n/a (female)	n/a (female)	n/a (female)	231	C4a'b'c	[0.996,1.000]	0.03	0.016	n/a (female)	n/a (female)	n/a (female)	n/a (female)	-0.036	0.033	Model_Misspecified	[0,0.029]	ds.half	S7781.E1.L1	PASS	damage.ds.half=0.03
DA142	CGG_2_016385, Nomad13, Kamyshevahsky X, Nomad13, Kamyshevahsky X	..	2018	DamgaardNature2018	Context: Archaeological - Period	1000	202	600-1300 CE	..	Russia_Medieval_Nomad.SG	Caspian steppe	Russia	47.2824	39.541	Shotgun	..	1.178	690089	..	M	n/a (no relatives detected)	R1a1a1b2a2b2b~	..	..	..	J1c5a1	..	..	..	..	..	..	..	0.001	0.005	None	[0,0.011]	ds.minus	..	PASS	Literature
DA199	CGG_2_019197, Arkus ‚Äì Koveshalom 5 4 4664, Arkus ‚Äì Koveshalom 5 4 4664	..	2018	DamgaardNature2018	Direct: IntCal20	703	19	1216-1280 calCE (788±30 BP, UBA-33601)	..	Hungary_Medieval.SG	..	Hungary	47.5569	21.0153	Shotgun	..	0.476	352080	..	F	n/a (no relatives detected)	n/a (female)	n/a (female)	n/a (female)	..	H1ba	..	..	..	n/a (female)	n/a (female)	n/a (female)	n/a (female)	0.017	0.012	None	[0,0.041]	ds.minus	..	PASS	Literature
Kazakhs2	..	..	..	DamgaardScience2018	Modern	0	0	present	..	Kazakh.SG	..	Kazakhstan	..	..	Shotgun	..	23.7137	1149435	..	U	n/a (no relatives detected)	n/a (sex unknown)	n/a (sex unknown)	n/a (sex unknown)	..	..	..	..	..	n/a (sex unknown)	n/a (sex unknown)	n/a (sex unknown)	n/a (sex unknown)	..	..	..	..	..	..	PASS	Literature
Kazakhs3	..	..	..	DamgaardScience2018	Modern	0	0	present	..	Kazakh.SG	..	Kazakhstan	..	..	Shotgun	..	24.8177	1149435	..	U	n/a (no relatives detected)	n/a (sex unknown)	n/a (sex unknown)	n/a (sex unknown)	..	..	..	..	..	n/a (sex unknown)	n/a (sex unknown)	n/a (sex unknown)	n/a (sex unknown)	..	..	..	..	..	..	PASS	Literature
Kazkahs1	..	..	..	DamgaardScience2018	Modern	0	0	present	..	Kazakh.SG	..	Kazakhstan	..	..	Shotgun	..	23.8737	1149414	..	U	n/a (no relatives detected)	n/a (sex unknown)	n/a (sex unknown)	n/a (sex unknown)	..	..	..	..	..	n/a (sex unknown)	n/a (sex unknown)	n/a (sex unknown)	n/a (sex unknown)	..	..	..	..	..	..	PASS	Literature
HGDP01368	..	..	2020	BergstromScience2020	Modern	0	0	present	..	Basque.SDG	..	France	43	0	Shotgun.diploid	..	..	1139738	..	U	n/a (no relatives detected)	n/a (sex unknown)	n/a (sex unknown)	n/a (sex unknown)	..	..	..	..	..	n/a (sex unknown)	n/a (sex unknown)	n/a (sex unknown)	n/a (sex unknown)	..	..	..	..	..	..	PASS	..
HGDP00580	..	..	2020	BergstromScience2020	Modern	0	0	present	..	Druze.SDG	Carmel	Israel	32	35	Shotgun.diploid	..	..	1137930	..	M	n/a (no relatives detected)	..	..	..	..	..	..	..	..	..	..	..	..	..	..	..	..	..	..	PASS	..
HGDP01385	..	..	2020	BergstromScience2020	Modern	0	0	present	..	Adygei.SDG	Krasnodar	Russia	44	39	Shotgun.diploid	..	..	1137171	..	M	n/a (no relatives detected)	..	..	..	..	..	..	..	..	..	..	..	..	..	..	..	..	..	..	PASS	..
HGDP00609	..	..	2020	BergstromScience2020	Modern	0	0	present	..	BedouinA.SDG	..	Israel	31	35	Shotgun.diploid	..	..	1133516	..	M	n/a (no relatives detected)	..	..	..	..	..	..	..	..	..	..	..	..	..	..	..	..	..	..	PASS	..
HGDP00608	..	..	2020	BergstromScience2020	Modern	0	0	present	..	BedouinB.SDG	..	Israel	31	35	Shotgun.diploid	..	..	1133867	..	M	n/a (no relatives detected)	..	..	..	..	..	..	..	..	..	..	..	..	..	..	..	..	..	..	PASS	..
HGDP00562	..	..	2020	BergstromScience2020	Modern	0	0	present	..	Druze.SDG	Carmel	Israel	32	35	Shotgun.diploid	..	..	1135055	..	M	n/a (no relatives detected)	..	..	..	..	..	..	..	..	..	..	..	..	..	..	..	..	..	..	PASS	..
HGDP01396	..	..	2020	BergstromScience2020	Modern	0	0	present	..	Adygei.SDG	Krasnodar	Russia	44	39	Shotgun.diploid	..	..	1136238	..	M	n/a (no relatives detected)	..	..	..	..	..	..	..	..	..	..	..	..	..	..	..	..	..	..	PASS	..
HGDP01383	..	..	2020	BergstromScience2020	Modern	0	0	present	..	Adygei.SDG	Krasnodar	Russia	44	39	Shotgun.diploid	..	..	1136710	..	M	n/a (no relatives detected)	..	..	..	..	..	..	..	..	..	..	..	..	..	..	..	..	..	..	PASS	..
HGDP00610	..	..	2020	BergstromScience2020	Modern	0	0	present	..	BedouinB.SDG	..	Israel	31	35	Shotgun.diploid	..	..	1137664	..	M	n/a (no relatives detected)	..	..	..	..	..	..	..	..	..	..	..	..	..	..	..	..	..	..	PASS	..
HGDP00724	..	..	2020	BergstromScience2020	Modern	0	0	present	..	Palestinian.SDG	..	Israel	32	35	Shotgun.diploid	..	..	1135443	..	M	n/a (no relatives detected)	..	..	..	..	..	..	..	..	..	..	..	..	..	..	..	..	..	..	PASS	..
HGDP00726	..	..	2020	BergstromScience2020	Modern	0	0	present	..	Palestinian.SDG	..	Israel	32	35	Shotgun.diploid	..	..	1137070	..	M	n/a (no relatives detected)	..	..	..	..	..	..	..	..	..	..	..	..	..	..	..	..	..	..	PASS	..
HGDP01361	..	..	2020	BergstromScience2020	Modern	0	0	present	..	Basque.SDG	..	France	43	0	Shotgun.diploid	..	..	1138225	..	M	n/a (no relatives detected)	..	..	..	..	..	..	..	..	n/a (sex unknown)	n/a (sex unknown)	n/a (sex unknown)	n/a (sex unknown)	..	..	..	..	..	..	PASS	..
HGDP01358	..	..	2020	BergstromScience2020	Modern	0	0	present	..	Basque.SDG	..	France	43	0	Shotgun.diploid	..	..	1138801	..	M	n/a (no relatives detected)	..	..	..	..	..	..	..	..	..	..	..	..	..	..	..	..	..	..	PASS	..
HGDP01359	..	..	2020	BergstromScience2020	Modern	0	0	present	..	Basque.SDG	..	France	43	0	Shotgun.diploid	..	..	1138651	..	M	n/a (no relatives detected)	..	..	..	..	..	..	..	..	..	..	..	..	..	..	..	..	..	..	PASS	..
HGDP00536	..	..	2020	BergstromScience2020	Modern	0	0	present	..	French.SDG	..	France	46	2	Shotgun.diploid	..	..	1138826	..	F	n/a (no relatives detected)	n/a (female)	n/a (female)	n/a (female)	..	..	..	..	..	n/a (female)	n/a (female)	n/a (female)	n/a (female)	..	..	..	..	..	..	PASS	..
HGDP00539	..	..	2020	BergstromScience2020	Modern	0	0	present	..	French.SDG	..	France	46	2	Shotgun.diploid	..	..	1138734	..	F	n/a (no relatives detected)	n/a (female)	n/a (female)	n/a (female)	..	..	..	..	..	n/a (female)	n/a (female)	n/a (female)	n/a (female)	..	..	..	..	..	..	PASS	..
HGDP00879	..	..	2020	BergstromScience2020	Modern	0	0	present	..	Russian.SDG	Vologda Administrative Region	Russia	61	40	Shotgun.diploid	..	..	1138042	..	M	n/a (no relatives detected)	..	..	..	..	..	..	..	..	..	..	..	..	..	..	..	..	..	..	PASS	..
HGDP00902	..	..	2020	BergstromScience2020	Modern	0	0	present	..	Russian.SDG	Vologda Administrative Region	Russia	61	40	Shotgun.diploid	..	..	1138995	..	F	n/a (no relatives detected)	n/a (female)	n/a (female)	n/a (female)	..	..	..	..	..	n/a (female)	n/a (female)	n/a (female)	n/a (female)	..	..	..	..	..	..	PASS	..
HGDP00519	..	..	2020	BergstromScience2020	Modern	0	0	present	..	French.SDG	..	France	46	2	Shotgun.diploid	..	..	1131155	..	M	n/a (no relatives detected)	..	..	..	..	..	..	..	..	..	..	..	..	..	..	..	..	..	..	PASS	..
HGDP00512	..	..	2020	BergstromScience2020	Modern	0	0	present	..	French.SDG	..	France	46	2	Shotgun.diploid	..	..	1134734	..	M	n/a (no relatives detected)	..	..	..	..	..	..	..	..	..	..	..	..	..	..	..	..	..	..	PASS	..
HGDP01357	..	..	2020	BergstromScience2020	Modern	0	0	present	..	Basque.SDG	..	France	43	0	Shotgun.diploid	..	..	1138757	..	M	n/a (no relatives detected)	..	..	..	..	..	..	..	..	..	..	..	..	..	..	..	..	..	..	PASS	..
HGDP00880	..	..	2020	BergstromScience2020	Modern	0	0	present	..	Russian.SDG	Vologda Administrative Region	Russia	61	40	Shotgun.diploid	..	..	1139034	..	M	n/a (no relatives detected)	..	..	..	..	..	..	..	..	..	..	..	..	..	..	..	..	..	..	PASS	..
HGDP00513	..	..	2020	BergstromScience2020	Modern	0	0	present	..	French.SDG	..	France	46	2	Shotgun.diploid	..	..	1137686	..	F	n/a (no relatives detected)	n/a (female)	n/a (female)	n/a (female)	..	..	..	..	..	n/a (female)	n/a (female)	n/a (female)	n/a (female)	..	..	..	..	..	..	PASS	..
HGDP00900	..	..	2020	BergstromScience2020	Modern	0	0	present	..	Russian.SDG	Vologda Administrative Region	Russia	61	40	Shotgun.diploid	..	..	1138636	..	M	n/a (no relatives detected)	..	..	..	..	..	..	..	..	..	..	..	..	..	..	..	..	..	..	PASS	..
HGDP00898	..	..	2020	BergstromScience2020	Modern	0	0	present	..	Russian.SDG	Vologda Administrative Region	Russia	61	40	Shotgun.diploid	..	..	1139160	..	F	n/a (no relatives detected)	n/a (female)	n/a (female)	n/a (female)	..	..	..	..	..	n/a (female)	n/a (female)	n/a (female)	n/a (female)	..	..	..	..	..	..	PASS	..
HGDP00527	..	..	2020	BergstromScience2020	Modern	0	0	present	..	French.SDG	..	France	46	2	Shotgun.diploid	..	..	1131416	..	F	n/a (no relatives detected)	n/a (female)	n/a (female)	n/a (female)	..	..	..	..	..	n/a (female)	n/a (female)	n/a (female)	n/a (female)	..	..	..	..	..	..	PASS	..
HGDP01363	..	..	2020	BergstromScience2020	Modern	0	0	present	..	Basque.SDG	..	France	43	0	Shotgun.diploid	..	..	1136384	..	F	n/a (no relatives detected)	n/a (female)	n/a (female)	n/a (female)	..	..	..	..	..	n/a (female)	n/a (female)	n/a (female)	n/a (female)	..	..	..	..	..	..	PASS	..
HGDP00524	..	..	2020	BergstromScience2020	Modern	0	0	present	..	French.SDG	..	France	46	2	Shotgun.diploid	..	..	1137186	..	F	n/a (no relatives detected)	n/a (female)	n/a (female)	n/a (female)	..	..	..	..	..	n/a (female)	n/a (female)	n/a (female)	n/a (female)	..	..	..	..	..	..	PASS	..
HGDP00511	..	..	2020	BergstromScience2020	Modern	0	0	present	..	French.SDG	..	France	46	2	Shotgun.diploid	..	..	1137720	..	M	n/a (no relatives detected)	..	..	..	..	..	..	..	..	..	..	..	..	..	..	..	..	..	..	PASS	..
HGDP01404	..	..	2020	BergstromScience2020	Modern	0	0	present	..	Adygei.SDG	Krasnodar	Russia	44	39	Shotgun.diploid	..	..	1132256	..	M	n/a (no relatives detected)	..	..	..	..	..	..	..	..	..	..	..	..	..	..	..	..	..	..	PASS	..
HGDP00899	..	..	2020	BergstromScience2020	Modern	0	0	present	..	Russian.SDG	Vologda Administrative Region	Russia	61	40	Shotgun.diploid	..	..	1138620	..	F	n/a (no relatives detected)	n/a (female)	n/a (female)	n/a (female)	..	..	..	..	..	n/a (female)	n/a (female)	n/a (female)	n/a (female)	..	..	..	..	..	..	PASS	..
HGDP00901	..	..	2020	BergstromScience2020	Modern	0	0	present	..	Russian.SDG	Vologda Administrative Region	Russia	61	40	Shotgun.diploid	..	..	1136094	..	F	n/a (no relatives detected)	n/a (female)	n/a (female)	n/a (female)	..	..	..	..	..	n/a (female)	n/a (female)	n/a (female)	n/a (female)	..	..	..	..	..	..	PASS	..
HGDP00886	..	..	2020	BergstromScience2020	Modern	0	0	present	..	Russian.SDG	Vologda Administrative Region	Russia	61	40	Shotgun.diploid	..	..	1139839	..	U	n/a (no relatives detected)	n/a (sex unknown)	n/a (sex unknown)	n/a (sex unknown)	..	..	..	..	..	n/a (sex unknown)	n/a (sex unknown)	n/a (sex unknown)	n/a (sex unknown)	..	..	..	..	..	..	PASS	..
HGDP01360	..	..	2020	BergstromScience2020	Modern	0	0	present	..	Basque.SDG	..	France	43	0	Shotgun.diploid	..	..	1139183	..	M	n/a (no relatives detected)	..	..	..	..	..	..	..	..	..	..	..	..	..	..	..	..	..	..	PASS	..
HGDP00522	..	..	2020	BergstromScience2020	Modern	0	0	present	..	French.SDG	..	France	46	2	Shotgun.diploid	..	..	1135612	..	M	n/a (no relatives detected)	..	..	..	..	..	..	..	..	..	..	..	..	..	..	..	..	..	..	PASS	..
HGDP00535	..	..	2020	BergstromScience2020	Modern	0	0	present	..	French.SDG	..	France	46	2	Shotgun.diploid	..	..	1137926	..	F	n/a (no relatives detected)	n/a (female)	n/a (female)	n/a (female)	..	..	..	..	..	n/a (female)	n/a (female)	n/a (female)	n/a (female)	..	..	..	..	..	..	PASS	..
HGDP00523	..	..	2020	BergstromScience2020	Modern	0	0	present	..	French.SDG	..	France	46	2	Shotgun.diploid	..	..	1138363	..	F	n/a (no relatives detected)	n/a (female)	n/a (female)	n/a (female)	..	..	..	..	..	n/a (female)	n/a (female)	n/a (female)	n/a (female)	..	..	..	..	..	..	PASS	..
HGDP00518	..	..	2020	BergstromScience2020	Modern	0	0	present	..	French.SDG	..	France	46	2	Shotgun.diploid	..	..	1138709	..	M	n/a (no relatives detected)	..	..	..	..	..	..	..	..	..	..	..	..	..	..	..	..	..	..	PASS	..
HGDP00531	..	..	2020	BergstromScience2020	Modern	0	0	present	..	French.SDG	..	France	46	2	Shotgun.diploid	..	..	1138041	..	F	n/a (no relatives detected)	n/a (female)	n/a (female)	n/a (female)	..	..	..	..	..	n/a (female)	n/a (female)	n/a (female)	n/a (female)	..	..	..	..	..	..	PASS	..
HGDP00537	..	..	2020	BergstromScience2020	Modern	0	0	present	..	French.SDG	..	France	46	2	Shotgun.diploid	..	..	1137151	..	F	n/a (no relatives detected)	n/a (female)	n/a (female)	n/a (female)	..	..	..	..	..	n/a (female)	n/a (female)	n/a (female)	n/a (female)	..	..	..	..	..	..	PASS	..
HGDP00528	..	..	2020	BergstromScience2020	Modern	0	0	present	..	French.SDG	..	France	46	2	Shotgun.diploid	..	..	1139141	..	M	n/a (no relatives detected)	..	..	..	..	..	..	..	..	..	..	..	..	..	..	..	..	..	..	PASS	..
HGDP00516	..	..	2020	BergstromScience2020	Modern	0	0	present	..	French.SDG	..	France	46	2	Shotgun.diploid	..	..	1134223	..	F	n/a (no relatives detected)	n/a (female)	n/a (female)	n/a (female)	..	..	..	..	..	n/a (female)	n/a (female)	n/a (female)	n/a (female)	..	..	..	..	..	..	PASS	..
HGDP00895	..	..	2020	BergstromScience2020	Modern	0	0	present	..	Russian.SDG	Vologda Administrative Region	Russia	61	40	Shotgun.diploid	..	..	1138188	..	M	n/a (no relatives detected)	..	..	..	..	..	..	..	..	..	..	..	..	..	..	..	..	..	..	PASS	..
HGDP00891	..	..	2020	BergstromScience2020	Modern	0	0	present	..	Russian.SDG	Vologda Administrative Region	Russia	61	40	Shotgun.diploid	..	..	1138794	..	M	n/a (no relatives detected)	..	..	..	..	..	..	..	..	..	..	..	..	..	..	..	..	..	..	PASS	..
HGDP01362	..	..	2020	BergstromScience2020	Modern	0	0	present	..	Basque.SDG	..	France	43	0	Shotgun.diploid	..	..	1136252	..	M	n/a (no relatives detected)	..	..	..	..	..	..	..	..	..	..	..	..	..	..	..	..	..	..	PASS	..
HGDP00529	..	..	2020	BergstromScience2020	Modern	0	0	present	..	French.SDG	..	France	46	2	Shotgun.diploid	..	..	1131960	..	F	n/a (no relatives detected)	n/a (female)	n/a (female)	n/a (female)	..	..	..	..	..	n/a (female)	n/a (female)	n/a (female)	n/a (female)	..	..	..	..	..	..	PASS	..
HGDP00883	..	..	2020	BergstromScience2020	Modern	0	0	present	..	Russian.SDG	Vologda Administrative Region	Russia	61	40	Shotgun.diploid	..	..	1135789	..	M	n/a (no relatives detected)	..	..	..	..	..	..	..	..	..	..	..	..	..	..	..	..	..	..	PASS	..
HGDP00515	..	..	2020	BergstromScience2020	Modern	0	0	present	..	French.SDG	..	France	46	2	Shotgun.diploid	..	..	1137967	..	M	n/a (no relatives detected)	..	..	..	..	..	..	..	..	..	..	..	..	..	..	..	..	..	..	PASS	..
HGDP00882	..	..	2020	BergstromScience2020	Modern	0	0	present	..	Russian.SDG	Vologda Administrative Region	Russia	61	40	Shotgun.diploid	..	..	1133709	..	M	n/a (no relatives detected)	..	..	..	..	..	..	..	..	..	..	..	..	..	..	..	..	..	..	PASS	..
HGDP00538	..	..	2020	BergstromScience2020	Modern	0	0	present	..	French.SDG	..	France	46	2	Shotgun.diploid	..	..	1133703	..	M	n/a (no relatives detected)	..	..	..	..	..	..	..	..	..	..	..	..	..	..	..	..	..	..	PASS	..
HGDP01400	..	..	2020	BergstromScience2020	Modern	0	0	present	..	Adygei.SDG	Krasnodar	Russia	44	39	Shotgun.diploid	..	..	1136012	..	F	n/a (no relatives detected)	n/a (female)	n/a (female)	n/a (female)	..	..	..	..	..	n/a (female)	n/a (female)	n/a (female)	n/a (female)	..	..	..	..	..	..	PASS	..
HGDP01398	..	..	2020	BergstromScience2020	Modern	0	0	present	..	Adygei.SDG	Krasnodar	Russia	44	39	Shotgun.diploid	..	..	1135841	..	F	n/a (no relatives detected)	n/a (female)	n/a (female)	n/a (female)	..	..	..	..	..	n/a (female)	n/a (female)	n/a (female)	n/a (female)	..	..	..	..	..	..	PASS	..
HGDP01382	..	..	2020	BergstromScience2020	Modern	0	0	present	..	Adygei.SDG	Krasnodar	Russia	44	39	Shotgun.diploid	..	..	1136385	..	F	n/a (no relatives detected)	n/a (female)	n/a (female)	n/a (female)	..	..	..	..	..	n/a (female)	n/a (female)	n/a (female)	n/a (female)	..	..	..	..	..	..	PASS	..
HGDP00884	..	..	2020	BergstromScience2020	Modern	0	0	present	..	Russian.SDG	Vologda Administrative Region	Russia	61	40	Shotgun.diploid	..	..	1133314	..	F	n/a (no relatives detected)	n/a (female)	n/a (female)	n/a (female)	..	..	..	..	..	n/a (female)	n/a (female)	n/a (female)	n/a (female)	..	..	..	..	..	..	PASS	..
HGDP01376	..	..	2020	BergstromScience2020	Modern	0	0	present	..	Basque.SDG	..	France	43	0	Shotgun.diploid	..	..	1139609	..	M	n/a (no relatives detected)	..	..	..	..	..	..	..	..	n/a (sex unknown)	n/a (sex unknown)	n/a (sex unknown)	n/a (sex unknown)	..	..	..	..	..	..	PASS	..
HGDP00889	..	..	2020	BergstromScience2020	Modern	0	0	present	..	Russian.SDG	Vologda Administrative Region	Russia	61	40	Shotgun.diploid	..	..	1138800	..	F	n/a (no relatives detected)	n/a (female)	n/a (female)	n/a (female)	..	..	..	..	..	n/a (female)	n/a (female)	n/a (female)	n/a (female)	..	..	..	..	..	..	PASS	..
HGDP01397	..	..	2020	BergstromScience2020	Modern	0	0	present	..	Adygei.SDG	Krasnodar	Russia	44	39	Shotgun.diploid	..	..	1138804	..	M	n/a (no relatives detected)	..	..	..	..	..	..	..	..	..	..	..	..	..	..	..	..	..	..	PASS	..
HGDP00896	..	..	2020	BergstromScience2020	Modern	0	0	present	..	Russian.SDG	Vologda Administrative Region	Russia	61	40	Shotgun.diploid	..	..	1138989	..	M	n/a (no relatives detected)	..	..	..	..	..	..	..	..	..	..	..	..	..	..	..	..	..	..	PASS	..
HGDP01386	..	..	2020	BergstromScience2020	Modern	0	0	present	..	Adygei.SDG	Krasnodar	Russia	44	39	Shotgun.diploid	..	..	1137867	..	F	n/a (no relatives detected)	n/a (female)	n/a (female)	n/a (female)	..	..	..	..	..	n/a (female)	n/a (female)	n/a (female)	n/a (female)	..	..	..	..	..	..	PASS	..
HGDP00525	..	..	2020	BergstromScience2020	Modern	0	0	present	..	French.SDG	..	France	46	2	Shotgun.diploid	..	..	1135766	..	M	n/a (no relatives detected)	..	..	..	..	..	..	..	..	..	..	..	..	..	..	..	..	..	..	PASS	..
HGDP00890	..	..	2020	BergstromScience2020	Modern	0	0	present	..	Russian.SDG	Vologda Administrative Region	Russia	61	40	Shotgun.diploid	..	..	1139395	..	M	n/a (no relatives detected)	..	..	..	..	..	..	..	..	..	..	..	..	..	..	..	..	..	..	PASS	..
HGDP01403	..	..	2020	BergstromScience2020	Modern	0	0	present	..	Adygei.SDG	Krasnodar	Russia	44	39	Shotgun.diploid	..	..	1137234	..	M	n/a (no relatives detected)	..	..	..	..	..	..	..	..	..	..	..	..	..	..	..	..	..	..	PASS	..
HGDP00893	..	..	2020	BergstromScience2020	Modern	0	0	present	..	Russian.SDG	Vologda Administrative Region	Russia	61	40	Shotgun.diploid	..	..	1138215	..	M	n/a (no relatives detected)	..	..	..	..	..	..	..	..	..	..	..	..	..	..	..	..	..	..	PASS	..
HGDP00897	..	..	2020	BergstromScience2020	Modern	0	0	present	..	Russian.SDG	Vologda Administrative Region	Russia	61	40	Shotgun.diploid	..	..	1138954	..	M	n/a (no relatives detected)	..	..	..	..	..	..	..	..	..	..	..	..	..	..	..	..	..	..	PASS	..
HGDP00517	..	..	2020	BergstromScience2020	Modern	0	0	present	..	French.SDG	..	France	46	2	Shotgun.diploid	..	..	1136931	..	F	n/a (no relatives detected)	n/a (female)	n/a (female)	n/a (female)	..	..	..	..	..	n/a (female)	n/a (female)	n/a (female)	n/a (female)	..	..	..	..	..	..	PASS	..
HGDP00799	..	..	2020	BergstromScience2020	Modern	0	0	present	..	Orcadian.SDG	..	United Kingdom	59	-3	Shotgun.diploid	..	..	1139019	..	F	n/a (no relatives detected)	n/a (female)	n/a (female)	n/a (female)	..	..	..	..	..	n/a (female)	n/a (female)	n/a (female)	n/a (female)	..	..	..	..	..	..	PASS	..
HGDP00885	..	..	2020	BergstromScience2020	Modern	0	0	present	..	Russian.SDG	Vologda Administrative Region	Russia	61	40	Shotgun.diploid	..	..	1138158	..	U	n/a (no relatives detected)	n/a (sex unknown)	n/a (sex unknown)	n/a (sex unknown)	..	..	..	..	..	n/a (sex unknown)	n/a (sex unknown)	n/a (sex unknown)	n/a (sex unknown)	..	..	..	..	..	..	PASS	..
HGDP00892	..	..	2020	BergstromScience2020	Modern	0	0	present	..	Russian.SDG	Vologda Administrative Region	Russia	61	40	Shotgun.diploid	..	..	1137871	..	M	n/a (no relatives detected)	..	..	..	..	..	..	..	..	..	..	..	..	..	..	..	..	..	..	PASS	..
HGDP00888	..	..	2020	BergstromScience2020	Modern	0	0	present	..	Russian.SDG	Vologda Administrative Region	Russia	61	40	Shotgun.diploid	..	..	1139715	..	M	n/a (no relatives detected)	..	..	..	..	..	..	..	..	..	..	..	..	..	..	..	..	..	..	PASS	..
HGDP01074	..	..	2020	BergstromScience2020	Modern	0	0	present	..	Sardinian.SDG	Sardinia	Italy	40	9	Shotgun.diploid	..	..	1139447	..	F	n/a (no relatives detected)	n/a (female)	n/a (female)	n/a (female)	..	..	..	..	..	n/a (female)	n/a (female)	n/a (female)	n/a (female)	..	..	..	..	..	..	PASS	..
HGDP00671	..	..	2020	BergstromScience2020	Modern	0	0	present	..	Sardinian.SDG	Sardinia	Italy	40	9	Shotgun.diploid	..	..	1140137	..	M	n/a (no relatives detected)	..	..	..	..	..	..	..	..	..	..	..	..	..	..	..	..	..	..	PASS	..
HGDP00514	..	..	2020	BergstromScience2020	Modern	0	0	present	..	French.SDG	..	France	46	2	Shotgun.diploid	..	..	1135383	..	F	n/a (no relatives detected)	n/a (female)	n/a (female)	n/a (female)	..	..	..	..	..	n/a (female)	n/a (female)	n/a (female)	n/a (female)	..	..	..	..	..	..	PASS	..
HGDP01157	..	..	2020	BergstromScience2020	Modern	0	0	present	..	Italian_North.SDG	..	Italy	46	10	Shotgun.diploid	..	..	1139835	..	U	n/a (no relatives detected)	n/a (sex unknown)	n/a (sex unknown)	n/a (sex unknown)	..	..	..	..	..	n/a (sex unknown)	n/a (sex unknown)	n/a (sex unknown)	n/a (sex unknown)	..	..	..	..	..	..	PASS	..
HGDP00894	..	..	2020	BergstromScience2020	Modern	0	0	present	..	Russian.SDG	Vologda Administrative Region	Russia	61	40	Shotgun.diploid	..	..	1139024	..	M	n/a (no relatives detected)	..	..	..	..	..	..	..	..	..	..	..	..	..	..	..	..	..	..	PASS	..
HGDP01164	..	..	2020	BergstromScience2020	Modern	0	0	present	..	Italian_North.SDG	..	Italy	43	11	Shotgun.diploid	..	..	1136234	..	M	n/a (no relatives detected)	..	..	..	..	..	..	..	..	..	..	..	..	..	..	..	..	..	..	PASS	..
HGDP01156	..	..	2020	BergstromScience2020	Modern	0	0	present	..	Italian_North.SDG	..	Italy	46	10	Shotgun.diploid	..	..	1138564	..	F	n/a (no relatives detected)	n/a (female)	n/a (female)	n/a (female)	..	..	..	..	..	n/a (female)	n/a (female)	n/a (female)	n/a (female)	..	..	..	..	..	..	PASS	..
HGDP00561	..	..	2020	BergstromScience2020	Modern	0	0	present	..	Druze.SDG	Carmel	Israel	32	35	Shotgun.diploid	..	..	1135599	..	F	n/a (no relatives detected)	n/a (female)	n/a (female)	n/a (female)	..	..	..	..	..	n/a (female)	n/a (female)	n/a (female)	n/a (female)	..	..	..	..	..	..	PASS	..
HGDP01073	..	..	2020	BergstromScience2020	Modern	0	0	present	..	Sardinian.SDG	Sardinia	Italy	40	9	Shotgun.diploid	..	..	1140425	..	M	n/a (no relatives detected)	..	..	..	..	..	..	..	..	..	..	..	..	..	..	..	..	..	..	PASS	..
HGDP00563	..	..	2020	BergstromScience2020	Modern	0	0	present	..	Druze.SDG	Carmel	Israel	32	35	Shotgun.diploid	..	..	1140376	..	F	n/a (no relatives detected)	n/a (female)	n/a (female)	n/a (female)	..	..	..	..	..	n/a (female)	n/a (female)	n/a (female)	n/a (female)	..	..	..	..	..	..	PASS	..
HGDP01399	..	..	2020	BergstromScience2020	Modern	0	0	present	..	Adygei.SDG	Krasnodar	Russia	44	39	Shotgun.diploid	..	..	1137251	..	F	n/a (no relatives detected)	n/a (female)	n/a (female)	n/a (female)	..	..	..	..	..	n/a (female)	n/a (female)	n/a (female)	n/a (female)	..	..	..	..	..	..	PASS	..
HGDP00797	..	..	2020	BergstromScience2020	Modern	0	0	present	..	Orcadian.SDG	..	United Kingdom	59	-3	Shotgun.diploid	..	..	1137968	..	F	n/a (no relatives detected)	n/a (female)	n/a (female)	n/a (female)	..	..	..	..	..	n/a (female)	n/a (female)	n/a (female)	n/a (female)	..	..	..	..	..	..	PASS	..
HGDP01375	..	..	2020	BergstromScience2020	Modern	0	0	present	..	Basque.SDG	..	France	43	0	Shotgun.diploid	..	..	1139134	..	M	n/a (no relatives detected)	..	..	..	..	..	..	..	..	..	..	..	..	..	..	..	..	..	..	PASS	..
HGDP01065	..	..	2020	BergstromScience2020	Modern	0	0	present	..	Sardinian.SDG	Sardinia	Italy	40	9	Shotgun.diploid	..	..	1139489	..	F	n/a (no relatives detected)	n/a (female)	n/a (female)	n/a (female)	..	..	..	..	..	n/a (female)	n/a (female)	n/a (female)	n/a (female)	..	..	..	..	..	..	PASS	..
HGDP00572	..	..	2020	BergstromScience2020	Modern	0	0	present	..	Druze.SDG	Carmel	Israel	32	35	Shotgun.diploid	..	..	1138707	..	F	n/a (no relatives detected)	n/a (female)	n/a (female)	n/a (female)	..	..	..	..	..	n/a (female)	n/a (female)	n/a (female)	n/a (female)	..	..	..	..	..	..	PASS	..
HGDP00573	..	..	2020	BergstromScience2020	Modern	0	0	present	..	Druze.SDG	Carmel	Israel	32	35	Shotgun.diploid	..	..	1139654	..	F	n/a (no relatives detected)	n/a (female)	n/a (female)	n/a (female)	..	..	..	..	..	n/a (female)	n/a (female)	n/a (female)	n/a (female)	..	..	..	..	..	..	PASS	..
HGDP01066	..	..	2020	BergstromScience2020	Modern	0	0	present	..	Sardinian.SDG	Sardinia	Italy	40	9	Shotgun.diploid	..	..	1139134	..	M	n/a (no relatives detected)	..	..	..	..	..	..	..	..	..	..	..	..	..	..	..	..	..	..	PASS	..
HGDP00808	..	..	2020	BergstromScience2020	Modern	0	0	present	..	Orcadian.SDG	..	United Kingdom	59	-3	Shotgun.diploid	..	..	1139501	..	M	n/a (no relatives detected)	..	..	..	..	..	..	..	..	..	..	..	..	..	..	..	..	..	..	PASS	..
HGDP00583	..	..	2020	BergstromScience2020	Modern	0	0	present	..	Druze.SDG	Carmel	Israel	32	35	Shotgun.diploid	..	..	1139060	..	F	n/a (no relatives detected)	n/a (female)	n/a (female)	n/a (female)	..	..	..	..	..	n/a (female)	n/a (female)	n/a (female)	n/a (female)	..	..	..	..	..	..	PASS	..
HGDP01166	..	..	2020	BergstromScience2020	Modern	0	0	present	..	Italian_North.SDG	..	Italy	43	11	Shotgun.diploid	..	..	1139913	..	M	n/a (no relatives detected)	..	..	..	..	..	..	..	..	..	..	..	..	..	..	..	..	..	..	PASS	..
HGDP00807	..	..	2020	BergstromScience2020	Modern	0	0	present	..	Orcadian.SDG	..	United Kingdom	59	-3	Shotgun.diploid	..	..	1141214	..	M	n/a (no relatives detected)	..	..	..	..	..	..	..	..	..	..	..	..	..	..	..	..	..	..	PASS	..
HGDP01387	..	..	2020	BergstromScience2020	Modern	0	0	present	..	Adygei.SDG	Krasnodar	Russia	44	39	Shotgun.diploid	..	..	1136750	..	F	n/a (no relatives detected)	n/a (female)	n/a (female)	n/a (female)	..	..	..	..	..	n/a (female)	n/a (female)	n/a (female)	n/a (female)	..	..	..	..	..	..	PASS	..
HGDP01367	..	..	2020	BergstromScience2020	Modern	0	0	present	..	Basque.SDG	..	France	43	0	Shotgun.diploid	..	..	1134273	..	F	n/a (no relatives detected)	n/a (female)	n/a (female)	n/a (female)	..	..	..	..	..	n/a (female)	n/a (female)	n/a (female)	n/a (female)	..	..	..	..	..	..	PASS	..
HGDP00534	..	..	2020	BergstromScience2020	Modern	0	0	present	..	French.SDG	..	France	46	2	Shotgun.diploid	..	..	1139830	..	F	n/a (no relatives detected)	n/a (female)	n/a (female)	n/a (female)	..	..	..	..	..	n/a (female)	n/a (female)	n/a (female)	n/a (female)	..	..	..	..	..	..	PASS	..
HGDP00670	..	..	2020	BergstromScience2020	Modern	0	0	present	..	Sardinian.SDG	Sardinia	Italy	40	9	Shotgun.diploid	..	..	1140810	..	M	n/a (no relatives detected)	..	..	..	..	..	..	..	..	..	..	..	..	..	..	..	..	..	..	PASS	..
HGDP00582	..	..	2020	BergstromScience2020	Modern	0	0	present	..	Druze.SDG	Carmel	Israel	32	35	Shotgun.diploid	..	..	1139002	..	F	n/a (no relatives detected)	n/a (female)	n/a (female)	n/a (female)	..	..	..	..	..	n/a (female)	n/a (female)	n/a (female)	n/a (female)	..	..	..	..	..	..	PASS	..
HGDP00579	..	..	2020	BergstromScience2020	Modern	0	0	present	..	Druze.SDG	Carmel	Israel	32	35	Shotgun.diploid	..	..	1129419	..	F	n/a (no relatives detected)	n/a (female)	n/a (female)	n/a (female)	..	..	..	..	..	n/a (female)	n/a (female)	n/a (female)	n/a (female)	..	..	..	..	..	..	PASS	..
HGDP00649	..	..	2020	BergstromScience2020	Modern	0	0	present	..	BedouinB.SDG	..	Israel	31	35	Shotgun.diploid	..	..	1138101	..	F	n/a (no relatives detected)	n/a (female)	n/a (female)	n/a (female)	..	..	..	..	..	n/a (female)	n/a (female)	n/a (female)	n/a (female)	..	..	..	..	..	..	PASS	..
HGDP00651	..	..	2020	BergstromScience2020	Modern	0	0	present	..	BedouinB.SDG	..	Israel	31	35	Shotgun.diploid	..	..	1137150	..	F	n/a (no relatives detected)	n/a (female)	n/a (female)	n/a (female)	..	..	..	..	..	n/a (female)	n/a (female)	n/a (female)	n/a (female)	..	..	..	..	..	..	PASS	..
HGDP00691	..	..	2020	BergstromScience2020	Modern	0	0	present	..	Palestinian.SDG	..	Israel	32	35	Shotgun.diploid	..	..	1138484	..	F	n/a (no relatives detected)	n/a (female)	n/a (female)	n/a (female)	..	..	..	..	..	n/a (female)	n/a (female)	n/a (female)	n/a (female)	..	..	..	..	..	..	PASS	..
HGDP01071	..	..	2020	BergstromScience2020	Modern	0	0	present	..	Sardinian.SDG	Sardinia	Italy	40	9	Shotgun.diploid	..	..	1140731	..	M	n/a (no relatives detected)	..	..	..	..	..	..	..	..	..	..	..	..	..	..	..	..	..	..	PASS	..
HGDP00700	..	..	2020	BergstromScience2020	Modern	0	0	present	..	Palestinian.SDG	..	Israel	32	35	Shotgun.diploid	..	..	1139110	..	F	n/a (no relatives detected)	n/a (female)	n/a (female)	n/a (female)	..	..	..	..	..	n/a (female)	n/a (female)	n/a (female)	n/a (female)	..	..	..	..	..	..	PASS	..
HGDP00668	..	..	2020	BergstromScience2020	Modern	0	0	present	..	Sardinian.SDG	Sardinia	Italy	40	9	Shotgun.diploid	..	..	1135440	..	M	n/a (no relatives detected)	..	..	..	..	..	..	..	..	..	..	..	..	..	..	..	..	..	..	PASS	..
HGDP00632	..	..	2020	BergstromScience2020	Modern	0	0	present	..	BedouinA.SDG	..	Israel	31	35	Shotgun.diploid	..	..	1135854	..	F	n/a (no relatives detected)	n/a (female)	n/a (female)	n/a (female)	..	..	..	..	..	n/a (female)	n/a (female)	n/a (female)	n/a (female)	..	..	..	..	..	..	PASS	..
HGDP00675	..	..	2020	BergstromScience2020	Modern	0	0	present	..	Palestinian.SDG	..	Israel	32	35	Shotgun.diploid	..	..	1139844	..	M	n/a (no relatives detected)	..	..	..	..	..	..	..	..	..	..	..	..	..	..	..	..	..	..	PASS	..
HGDP00803	..	..	2020	BergstromScience2020	Modern	0	0	present	..	Orcadian.SDG	..	United Kingdom	59	-3	Shotgun.diploid	..	..	1137866	..	M	n/a (no relatives detected)	..	..	..	..	..	..	..	..	..	..	..	..	..	..	..	..	..	..	PASS	..
HGDP00575	..	..	2020	BergstromScience2020	Modern	0	0	present	..	Druze.SDG	Carmel	Israel	32	35	Shotgun.diploid	..	..	1139144	..	F	n/a (no relatives detected)	n/a (female)	n/a (female)	n/a (female)	..	..	..	..	..	n/a (female)	n/a (female)	n/a (female)	n/a (female)	..	..	..	..	..	..	PASS	..
HGDP00794	..	..	2020	BergstromScience2020	Modern	0	0	present	..	Orcadian.SDG	..	United Kingdom	59	-3	Shotgun.diploid	..	..	1137938	..	F	n/a (no relatives detected)	n/a (female)	n/a (female)	n/a (female)	..	..	..	..	..	n/a (female)	n/a (female)	n/a (female)	n/a (female)	..	..	..	..	..	..	PASS	..
HGDP01173	..	..	2020	BergstromScience2020	Modern	0	0	present	..	Italian_North.SDG	..	Italy	46	10	Shotgun.diploid	..	..	1137847	..	M	n/a (no relatives detected)	..	..	..	..	..	..	..	..	..	..	..	..	..	..	..	..	..	..	PASS	..
HGDP00565	..	..	2020	BergstromScience2020	Modern	0	0	present	..	Druze.SDG	Carmel	Israel	32	35	Shotgun.diploid	..	..	1137292	..	F	n/a (no relatives detected)	n/a (female)	n/a (female)	n/a (female)	..	..	..	..	..	n/a (female)	n/a (female)	n/a (female)	n/a (female)	..	..	..	..	..	..	PASS	..
HGDP00674	..	..	2020	BergstromScience2020	Modern	0	0	present	..	Sardinian.SDG	Sardinia	Italy	40	9	Shotgun.diploid	..	..	1139547	..	M	n/a (no relatives detected)	..	..	..	..	..	..	..	..	..	..	..	..	..	..	..	..	..	..	PASS	..
HGDP01068	..	..	2020	BergstromScience2020	Modern	0	0	present	..	Sardinian.SDG	Sardinia	Italy	40	9	Shotgun.diploid	..	..	1140100	..	F	n/a (no relatives detected)	n/a (female)	n/a (female)	n/a (female)	..	..	..	..	..	n/a (female)	n/a (female)	n/a (female)	n/a (female)	..	..	..	..	..	..	PASS	..
HGDP00646	..	..	2020	BergstromScience2020	Modern	0	0	present	..	BedouinA.SDG	..	Israel	31	35	Shotgun.diploid	..	..	1137912	..	F	n/a (no relatives detected)	n/a (female)	n/a (female)	n/a (female)	..	..	..	..	..	n/a (female)	n/a (female)	n/a (female)	n/a (female)	..	..	..	..	..	..	PASS	..
HGDP01075	..	..	2020	BergstromScience2020	Modern	0	0	present	..	Sardinian.SDG	Sardinia	Italy	40	9	Shotgun.diploid	..	..	1139768	..	M	n/a (no relatives detected)	..	..	..	..	..	..	..	..	..	..	..	..	..	..	..	..	..	..	PASS	..
HGDP00578	..	..	2020	BergstromScience2020	Modern	0	0	present	..	Druze.SDG	Carmel	Israel	32	35	Shotgun.diploid	..	..	1138452	..	F	n/a (no relatives detected)	n/a (female)	n/a (female)	n/a (female)	..	..	..	..	..	n/a (female)	n/a (female)	n/a (female)	n/a (female)	..	..	..	..	..	..	PASS	..
HGDP01366	..	..	2020	BergstromScience2020	Modern	0	0	present	..	Basque.SDG	..	France	43	0	Shotgun.diploid	..	..	1139848	..	F	n/a (no relatives detected)	n/a (female)	n/a (female)	n/a (female)	..	..	..	..	..	n/a (female)	n/a (female)	n/a (female)	n/a (female)	..	..	..	..	..	..	PASS	..
HGDP01070	..	..	2020	BergstromScience2020	Modern	0	0	present	..	Sardinian.SDG	Sardinia	Italy	40	9	Shotgun.diploid	..	..	1139944	..	F	n/a (no relatives detected)	n/a (female)	n/a (female)	n/a (female)	..	..	..	..	..	n/a (female)	n/a (female)	n/a (female)	n/a (female)	..	..	..	..	..	..	PASS	..
HGDP00631	..	..	2020	BergstromScience2020	Modern	0	0	present	..	BedouinB.SDG	..	Israel	31	35	Shotgun.diploid	..	..	1139197	..	M	n/a (no relatives detected)	..	..	..	..	..	..	..	..	..	..	..	..	..	..	..	..	..	..	PASS	..
HGDP00653	..	..	2020	BergstromScience2020	Modern	0	0	present	..	BedouinB.SDG	..	Israel	31	35	Shotgun.diploid	..	..	1137230	..	F	n/a (no relatives detected)	n/a (female)	n/a (female)	n/a (female)	..	..	..	..	..	n/a (female)	n/a (female)	n/a (female)	n/a (female)	..	..	..	..	..	..	PASS	..
HGDP00604	..	..	2020	BergstromScience2020	Modern	0	0	present	..	Druze.SDG	Carmel	Israel	32	35	Shotgun.diploid	..	..	1136910	..	M	n/a (no relatives detected)	..	..	..	..	..	..	..	..	..	..	..	..	..	..	..	..	..	..	PASS	..
HGDP00684	..	..	2020	BergstromScience2020	Modern	0	0	present	..	Palestinian.SDG	..	Israel	32	35	Shotgun.diploid	..	..	1138941	..	F	n/a (no relatives detected)	n/a (female)	n/a (female)	n/a (female)	..	..	..	..	..	n/a (female)	n/a (female)	n/a (female)	n/a (female)	..	..	..	..	..	..	PASS	..
HGDP00639	..	..	2020	BergstromScience2020	Modern	0	0	present	..	BedouinA.SDG	..	Israel	31	35	Shotgun.diploid	..	..	1136676	..	M	n/a (no relatives detected)	..	..	..	..	..	..	..	..	..	..	..	..	..	..	..	..	..	..	PASS	..
HGDP00620	..	..	2020	BergstromScience2020	Modern	0	0	present	..	BedouinA.SDG	..	Israel	31	35	Shotgun.diploid	..	..	1138673	..	M	n/a (no relatives detected)	..	..	..	..	..	..	..	..	..	..	..	..	..	..	..	..	..	..	PASS	..
HGDP00800	..	..	2020	BergstromScience2020	Modern	0	0	present	..	Orcadian.SDG	..	United Kingdom	59	-3	Shotgun.diploid	..	..	1139385	..	F	n/a (no relatives detected)	n/a (female)	n/a (female)	n/a (female)	..	..	..	..	..	n/a (female)	n/a (female)	n/a (female)	n/a (female)	..	..	..	..	..	..	PASS	..
HGDP01171	..	..	2020	BergstromScience2020	Modern	0	0	present	..	Italian_North.SDG	..	Italy	46	10	Shotgun.diploid	..	..	1139176	..	F	n/a (no relatives detected)	n/a (female)	n/a (female)	n/a (female)	..	..	..	..	..	n/a (female)	n/a (female)	n/a (female)	n/a (female)	..	..	..	..	..	..	PASS	..
HGDP01169	..	..	2020	BergstromScience2020	Modern	0	0	present	..	Italian_North.SDG	..	Italy	43	11	Shotgun.diploid	..	..	1139963	..	F	n/a (no relatives detected)	n/a (female)	n/a (female)	n/a (female)	..	..	..	..	..	n/a (female)	n/a (female)	n/a (female)	n/a (female)	..	..	..	..	..	..	PASS	..
HGDP00802	..	..	2020	BergstromScience2020	Modern	0	0	present	..	Orcadian.SDG	..	United Kingdom	59	-3	Shotgun.diploid	..	..	1139086	..	F	n/a (no relatives detected)	n/a (female)	n/a (female)	n/a (female)	..	..	..	..	..	n/a (female)	n/a (female)	n/a (female)	n/a (female)	..	..	..	..	..	..	PASS	..
HGDP00566	..	..	2020	BergstromScience2020	Modern	0	0	present	..	Druze.SDG	Carmel	Israel	32	35	Shotgun.diploid	..	..	1139872	..	F	n/a (no relatives detected)	n/a (female)	n/a (female)	n/a (female)	..	..	..	..	..	n/a (female)	n/a (female)	n/a (female)	n/a (female)	..	..	..	..	..	..	PASS	..
HGDP00626	..	..	2020	BergstromScience2020	Modern	0	0	present	..	BedouinA.SDG	..	Israel	31	35	Shotgun.diploid	..	..	1138592	..	M	n/a (no relatives detected)	..	..	..	..	..	..	..	..	..	..	..	..	..	..	..	..	..	..	PASS	..
HGDP01155	..	..	2020	BergstromScience2020	Modern	0	0	present	..	Italian_North.SDG	..	Italy	46	10	Shotgun.diploid	..	..	1139681	..	M	n/a (no relatives detected)	..	..	..	..	..	..	..	..	..	..	..	..	..	..	..	..	..	..	PASS	..
HGDP00667	..	..	2020	BergstromScience2020	Modern	0	0	present	..	Sardinian.SDG	Sardinia	Italy	40	9	Shotgun.diploid	..	..	1138083	..	F	n/a (no relatives detected)	n/a (female)	n/a (female)	n/a (female)	..	..	..	..	..	n/a (female)	n/a (female)	n/a (female)	n/a (female)	..	..	..	..	..	..	PASS	..
HGDP00588	..	..	2020	BergstromScience2020	Modern	0	0	present	..	Druze.SDG	Carmel	Israel	32	35	Shotgun.diploid	..	..	1138764	..	M	n/a (no relatives detected)	..	..	..	..	..	..	..	..	..	..	..	..	..	..	..	..	..	..	PASS	..
HGDP01161	..	..	2020	BergstromScience2020	Modern	0	0	present	..	Italian_North.SDG	..	Italy	43	11	Shotgun.diploid	..	..	1136404	..	M	n/a (no relatives detected)	..	..	..	..	..	..	..	..	..	..	..	..	..	..	..	..	..	..	PASS	..
HGDP01063	..	..	2020	BergstromScience2020	Modern	0	0	present	..	Sardinian.SDG	Sardinia	Italy	40	9	Shotgun.diploid	..	..	1138533	..	M	n/a (no relatives detected)	..	..	..	..	..	..	..	..	..	..	..	..	..	..	..	..	..	..	PASS	..
HGDP00595	..	..	2020	BergstromScience2020	Modern	0	0	present	..	Druze.SDG	Carmel	Israel	32	35	Shotgun.diploid	..	..	1138559	..	M	n/a (no relatives detected)	..	..	..	..	..	..	..	..	..	..	..	..	..	..	..	..	..	..	PASS	..
HGDP00623	..	..	2020	BergstromScience2020	Modern	0	0	present	..	BedouinB.SDG	..	Israel	31	35	Shotgun.diploid	..	..	1139042	..	M	n/a (no relatives detected)	..	..	..	..	..	..	..	..	..	..	..	..	..	..	..	..	..	..	PASS	..
HGDP00685	..	..	2020	BergstromScience2020	Modern	0	0	present	..	Palestinian.SDG	..	Israel	32	35	Shotgun.diploid	..	..	1138841	..	F	n/a (no relatives detected)	n/a (female)	n/a (female)	n/a (female)	..	..	..	..	..	n/a (female)	n/a (female)	n/a (female)	n/a (female)	..	..	..	..	..	..	PASS	..
HGDP01067	..	..	2020	BergstromScience2020	Modern	0	0	present	..	Sardinian.SDG	Sardinia	Italy	40	9	Shotgun.diploid	..	..	1139761	..	M	n/a (no relatives detected)	..	..	..	..	..	..	..	..	..	..	..	..	..	..	..	..	..	..	PASS	..
HGDP01167	..	..	2020	BergstromScience2020	Modern	0	0	present	..	Italian_North.SDG	..	Italy	43	11	Shotgun.diploid	..	..	1139937	..	M	n/a (no relatives detected)	..	..	..	..	..	..	..	..	..	..	..	..	..	..	..	..	..	..	PASS	..
HGDP01069	..	..	2020	BergstromScience2020	Modern	0	0	present	..	Sardinian.SDG	Sardinia	Italy	40	9	Shotgun.diploid	..	..	1139425	..	M	n/a (no relatives detected)	..	..	..	..	..	..	..	..	..	..	..	..	..	..	..	..	..	..	PASS	..
HGDP00696	..	..	2020	BergstromScience2020	Modern	0	0	present	..	Palestinian.SDG	..	Israel	32	35	Shotgun.diploid	..	..	1137878	..	F	n/a (no relatives detected)	n/a (female)	n/a (female)	n/a (female)	..	..	..	..	..	n/a (female)	n/a (female)	n/a (female)	n/a (female)	..	..	..	..	..	..	PASS	..
HGDP00687	..	..	2020	BergstromScience2020	Modern	0	0	present	..	Palestinian.SDG	..	Israel	31	35	Shotgun.diploid	..	..	1137044	..	F	n/a (no relatives detected)	n/a (female)	n/a (female)	n/a (female)	..	..	..	..	..	n/a (female)	n/a (female)	n/a (female)	n/a (female)	..	..	..	..	..	..	PASS	..
HGDP00698	..	..	2020	BergstromScience2020	Modern	0	0	present	..	Palestinian.SDG	..	Israel	32	35	Shotgun.diploid	..	..	1139036	..	F	n/a (no relatives detected)	n/a (female)	n/a (female)	n/a (female)	..	..	..	..	..	n/a (female)	n/a (female)	n/a (female)	n/a (female)	..	..	..	..	..	..	PASS	..
HGDP00571	..	..	2020	BergstromScience2020	Modern	0	0	present	..	Druze.SDG	Carmel	Israel	32	35	Shotgun.diploid	..	..	1137863	..	F	n/a (no relatives detected)	n/a (female)	n/a (female)	n/a (female)	..	..	..	..	..	n/a (female)	n/a (female)	n/a (female)	n/a (female)	..	..	..	..	..	..	PASS	..
HGDP01152	..	..	2020	BergstromScience2020	Modern	0	0	present	..	Italian_North.SDG	..	Italy	46	10	Shotgun.diploid	..	..	1136407	..	M	n/a (no relatives detected)	..	..	..	..	..	..	..	..	..	..	..	..	..	..	..	..	..	..	PASS	..
HGDP00641	..	..	2020	BergstromScience2020	Modern	0	0	present	..	BedouinB.SDG	..	Israel	31	35	Shotgun.diploid	..	..	1133812	..	M	n/a (no relatives detected)	..	..	..	..	..	..	..	..	..	..	..	..	..	..	..	..	..	..	PASS	..
HGDP00591	..	..	2020	BergstromScience2020	Modern	0	0	present	..	Druze.SDG	Carmel	Israel	32	35	Shotgun.diploid	..	..	1140074	..	F	n/a (no relatives detected)	n/a (female)	n/a (female)	n/a (female)	..	..	..	..	..	n/a (female)	n/a (female)	n/a (female)	n/a (female)	..	..	..	..	..	..	PASS	..
HGDP00643	..	..	2020	BergstromScience2020	Modern	0	0	present	..	BedouinB.SDG	..	Israel	31	35	Shotgun.diploid	..	..	1138756	..	F	n/a (no relatives detected)	n/a (female)	n/a (female)	n/a (female)	..	..	..	..	..	n/a (female)	n/a (female)	n/a (female)	n/a (female)	..	..	..	..	..	..	PASS	..
HGDP00676	..	..	2020	BergstromScience2020	Modern	0	0	present	..	Palestinian.SDG	..	Israel	32	35	Shotgun.diploid	..	..	1139838	..	M	n/a (no relatives detected)	..	..	..	..	..	..	..	..	..	..	..	..	..	..	..	..	..	..	PASS	..
HGDP00640	..	..	2020	BergstromScience2020	Modern	0	0	present	..	BedouinA.SDG	..	Israel	31	35	Shotgun.diploid	..	..	1137745	..	M	n/a (no relatives detected)	..	..	..	..	..	..	..	..	..	..	..	..	..	..	..	..	..	..	PASS	..
HGDP00810	..	..	2020	BergstromScience2020	Modern	0	0	present	..	Orcadian.SDG	..	United Kingdom	59	-3	Shotgun.diploid	..	..	1139888	..	M	n/a (no relatives detected)	..	..	..	..	..	..	..	..	..	..	..	..	..	..	..	..	..	..	PASS	..
HGDP00673	..	..	2020	BergstromScience2020	Modern	0	0	present	..	Sardinian.SDG	Sardinia	Italy	40	9	Shotgun.diploid	..	..	1138660	..	F	n/a (no relatives detected)	n/a (female)	n/a (female)	n/a (female)	..	..	..	..	..	n/a (female)	n/a (female)	n/a (female)	n/a (female)	..	..	..	..	..	..	PASS	..
HGDP01379	..	..	2020	BergstromScience2020	Modern	0	0	present	..	Basque.SDG	..	France	43	0	Shotgun.diploid	..	..	1138466	..	M	n/a (no relatives detected)	..	..	..	..	..	..	..	..	..	..	..	..	..	..	..	..	..	..	PASS	..
HGDP00577	..	..	2020	BergstromScience2020	Modern	0	0	present	..	Druze.SDG	Carmel	Israel	32	35	Shotgun.diploid	..	..	1139808	..	F	n/a (no relatives detected)	n/a (female)	n/a (female)	n/a (female)	..	..	..	..	..	n/a (female)	n/a (female)	n/a (female)	n/a (female)	..	..	..	..	..	..	PASS	..
HGDP00686	..	..	2020	BergstromScience2020	Modern	0	0	present	..	Palestinian.SDG	..	Israel	32	35	Shotgun.diploid	..	..	1136177	..	F	n/a (no relatives detected)	n/a (female)	n/a (female)	n/a (female)	..	..	..	..	..	n/a (female)	n/a (female)	n/a (female)	n/a (female)	..	..	..	..	..	..	PASS	..
HGDP00614	..	..	2020	BergstromScience2020	Modern	0	0	present	..	BedouinA.SDG	..	Israel	31	35	Shotgun.diploid	..	..	1137669	..	F	n/a (no relatives detected)	n/a (female)	n/a (female)	n/a (female)	..	..	..	..	..	n/a (female)	n/a (female)	n/a (female)	n/a (female)	..	..	..	..	..	..	PASS	..
HGDP00732	..	..	2020	BergstromScience2020	Modern	0	0	present	..	Palestinian.SDG	..	Israel	32	35	Shotgun.diploid	..	..	1138989	..	M	n/a (no relatives detected)	..	..	..	..	..	..	..	..	..	..	..	..	..	..	..	..	..	..	PASS	..
HGDP00669	..	..	2020	BergstromScience2020	Modern	0	0	present	..	Sardinian.SDG	Sardinia	Italy	40	9	Shotgun.diploid	..	..	1138642	..	F	n/a (no relatives detected)	n/a (female)	n/a (female)	n/a (female)	..	..	..	..	..	n/a (female)	n/a (female)	n/a (female)	n/a (female)	..	..	..	..	..	..	PASS	..
HGDP01072	..	..	2020	BergstromScience2020	Modern	0	0	present	..	Sardinian.SDG	Sardinia	Italy	40	9	Shotgun.diploid	..	..	1141030	..	F	n/a (no relatives detected)	n/a (female)	n/a (female)	n/a (female)	..	..	..	..	..	n/a (female)	n/a (female)	n/a (female)	n/a (female)	..	..	..	..	..	..	PASS	..
HGDP01162	..	..	2020	BergstromScience2020	Modern	0	0	present	..	Italian_North.SDG	..	Italy	43	11	Shotgun.diploid	..	..	1141270	..	M	n/a (no relatives detected)	..	..	..	..	..	..	..	..	..	..	..	..	..	..	..	..	..	..	PASS	..
HGDP00727	..	..	2020	BergstromScience2020	Modern	0	0	present	..	Palestinian.SDG	..	Israel	32	35	Shotgun.diploid	..	..	1137280	..	M	n/a (no relatives detected)	..	..	..	..	..	..	..	..	..	..	..	..	..	..	..	..	..	..	PASS	..
HGDP00679	..	..	2020	BergstromScience2020	Modern	0	0	present	..	Palestinian.SDG	..	Israel	32	35	Shotgun.diploid	..	..	1138255	..	F	n/a (no relatives detected)	n/a (female)	n/a (female)	n/a (female)	..	..	..	..	..	n/a (female)	n/a (female)	n/a (female)	n/a (female)	..	..	..	..	..	..	PASS	..
HGDP00688	..	..	2020	BergstromScience2020	Modern	0	0	present	..	Palestinian.SDG	..	Israel	32	35	Shotgun.diploid	..	..	1139627	..	F	n/a (no relatives detected)	n/a (female)	n/a (female)	n/a (female)	..	..	..	..	..	n/a (female)	n/a (female)	n/a (female)	n/a (female)	..	..	..	..	..	..	PASS	..
HGDP00635	..	..	2020	BergstromScience2020	Modern	0	0	present	..	BedouinA.SDG	..	Israel	31	35	Shotgun.diploid	..	..	1136973	..	F	n/a (no relatives detected)	n/a (female)	n/a (female)	n/a (female)	..	..	..	..	..	n/a (female)	n/a (female)	n/a (female)	n/a (female)	..	..	..	..	..	..	PASS	..
HGDP01378	..	..	2020	BergstromScience2020	Modern	0	0	present	..	Basque.SDG	..	France	43	0	Shotgun.diploid	..	..	1137468	..	M	n/a (no relatives detected)	..	..	..	..	..	..	..	..	..	..	..	..	..	..	..	..	..	..	PASS	..
HGDP00557	..	..	2020	BergstromScience2020	Modern	0	0	present	..	Druze.SDG	Carmel	Israel	32	35	Shotgun.diploid	..	..	1140252	..	F	n/a (no relatives detected)	n/a (female)	n/a (female)	n/a (female)	..	..	..	..	..	n/a (female)	n/a (female)	n/a (female)	n/a (female)	..	..	..	..	..	..	PASS	..
HGDP00638	..	..	2020	BergstromScience2020	Modern	0	0	present	..	BedouinA.SDG	..	Israel	31	35	Shotgun.diploid	..	..	1136951	..	F	n/a (no relatives detected)	n/a (female)	n/a (female)	n/a (female)	..	..	..	..	..	n/a (female)	n/a (female)	n/a (female)	n/a (female)	..	..	..	..	..	..	PASS	..
HGDP00618	..	..	2020	BergstromScience2020	Modern	0	0	present	..	BedouinB.SDG	..	Israel	31	35	Shotgun.diploid	..	..	1138322	..	M	n/a (no relatives detected)	..	..	..	..	..	..	..	..	..	..	..	..	..	..	..	..	..	..	PASS	..
HGDP00615	..	..	2020	BergstromScience2020	Modern	0	0	present	..	BedouinA.SDG	..	Israel	31	35	Shotgun.diploid	..	..	1133165	..	F	n/a (no relatives detected)	n/a (female)	n/a (female)	n/a (female)	..	..	..	..	..	n/a (female)	n/a (female)	n/a (female)	n/a (female)	..	..	..	..	..	..	PASS	..
HGDP00628	..	..	2020	BergstromScience2020	Modern	0	0	present	..	BedouinA.SDG	..	Israel	31	35	Shotgun.diploid	..	..	1139563	..	M	n/a (no relatives detected)	..	..	..	..	..	..	..	..	..	..	..	..	..	..	..	..	..	..	PASS	..
HGDP00805	..	..	2020	BergstromScience2020	Modern	0	0	present	..	Orcadian.SDG	..	United Kingdom	59	-3	Shotgun.diploid	..	..	1132556	..	F	n/a (no relatives detected)	n/a (female)	n/a (female)	n/a (female)	..	..	..	..	..	n/a (female)	n/a (female)	n/a (female)	n/a (female)	..	..	..	..	..	..	PASS	..
HGDP00594	..	..	2020	BergstromScience2020	Modern	0	0	present	..	Druze.SDG	..	Israel	32	35	Shotgun.diploid	..	..	1137826	..	M	n/a (no relatives detected)	..	..	..	..	..	..	..	..	..	..	..	..	..	..	..	..	..	..	PASS	..
HGDP00624	..	..	2020	BergstromScience2020	Modern	0	0	present	..	BedouinB.SDG	..	Israel	31	35	Shotgun.diploid	..	..	1139116	..	M	n/a (no relatives detected)	..	..	..	..	..	..	..	..	..	..	..	..	..	..	..	..	..	..	PASS	..
HGDP00598	..	..	2020	BergstromScience2020	Modern	0	0	present	..	Druze.SDG	Carmel	Israel	32	35	Shotgun.diploid	..	..	1140082	..	M	n/a (no relatives detected)	..	..	..	..	..	..	..	..	..	..	..	..	..	..	..	..	..	..	PASS	..
HGDP00647	..	..	2020	BergstromScience2020	Modern	0	0	present	..	BedouinA.SDG	..	Israel	31	35	Shotgun.diploid	..	..	1138023	..	F	n/a (no relatives detected)	n/a (female)	n/a (female)	n/a (female)	..	..	..	..	..	n/a (female)	n/a (female)	n/a (female)	n/a (female)	..	..	..	..	..	..	PASS	..
HGDP00735	..	..	2020	BergstromScience2020	Modern	0	0	present	..	Palestinian.SDG	..	Israel	32	35	Shotgun.diploid	..	..	1135868	..	F	n/a (no relatives detected)	n/a (female)	n/a (female)	n/a (female)	..	..	..	..	..	n/a (female)	n/a (female)	n/a (female)	n/a (female)	..	..	..	..	..	..	PASS	..
HGDP00699	..	..	2020	BergstromScience2020	Modern	0	0	present	..	Palestinian.SDG	..	Israel	32	35	Shotgun.diploid	..	..	1136321	..	F	n/a (no relatives detected)	n/a (female)	n/a (female)	n/a (female)	..	..	..	..	..	n/a (female)	n/a (female)	n/a (female)	n/a (female)	..	..	..	..	..	..	PASS	..
HGDP00602	..	..	2020	BergstromScience2020	Modern	0	0	present	..	Druze.SDG	Carmel	Israel	32	35	Shotgun.diploid	..	..	1136805	..	M	n/a (no relatives detected)	..	..	..	..	..	..	..	..	..	..	..	..	..	..	..	..	..	..	PASS	..
HGDP00586	..	..	2020	BergstromScience2020	Modern	0	0	present	..	Druze.SDG	Carmel	Israel	32	35	Shotgun.diploid	..	..	1139915	..	F	n/a (no relatives detected)	n/a (female)	n/a (female)	n/a (female)	..	..	..	..	..	n/a (female)	n/a (female)	n/a (female)	n/a (female)	..	..	..	..	..	..	PASS	..
HGDP00648	..	..	2020	BergstromScience2020	Modern	0	0	present	..	BedouinB.SDG	..	Israel	31	35	Shotgun.diploid	..	..	1133122	..	M	n/a (no relatives detected)	..	..	..	..	..	..	..	..	..	..	..	..	..	..	..	..	..	..	PASS	..
HGDP00690	..	..	2020	BergstromScience2020	Modern	0	0	present	..	Palestinian.SDG	..	Israel	32	35	Shotgun.diploid	..	..	1134040	..	F	n/a (no relatives detected)	n/a (female)	n/a (female)	n/a (female)	..	..	..	..	..	n/a (female)	n/a (female)	n/a (female)	n/a (female)	..	..	..	..	..	..	PASS	..
HGDP00560	..	..	2020	BergstromScience2020	Modern	0	0	present	..	Druze.SDG	Carmel	Israel	32	35	Shotgun.diploid	..	..	1140267	..	F	n/a (no relatives detected)	n/a (female)	n/a (female)	n/a (female)	..	..	..	..	..	n/a (female)	n/a (female)	n/a (female)	n/a (female)	..	..	..	..	..	..	PASS	..
HGDP00625	..	..	2020	BergstromScience2020	Modern	0	0	present	..	BedouinA.SDG	..	Israel	31	35	Shotgun.diploid	..	..	1139878	..	M	n/a (no relatives detected)	..	..	..	..	..	..	..	..	..	..	..	..	..	..	..	..	..	..	PASS	..
HGDP01373	..	..	2020	BergstromScience2020	Modern	0	0	present	..	Basque.SDG	..	France	43	0	Shotgun.diploid	..	..	1132853	..	F	n/a (no relatives detected)	n/a (female)	n/a (female)	n/a (female)	..	..	..	..	..	n/a (female)	n/a (female)	n/a (female)	n/a (female)	..	..	..	..	..	..	PASS	..
HGDP00607	..	..	2020	BergstromScience2020	Modern	0	0	present	..	BedouinB.SDG	..	Israel	31	35	Shotgun.diploid	..	..	1137710	..	F	n/a (no relatives detected)	n/a (female)	n/a (female)	n/a (female)	..	..	..	..	..	n/a (female)	n/a (female)	n/a (female)	n/a (female)	..	..	..	..	..	..	PASS	..
HGDP00683	..	..	2020	BergstromScience2020	Modern	0	0	present	..	Palestinian.SDG	..	Israel	32	35	Shotgun.diploid	..	..	1137693	..	F	n/a (no relatives detected)	n/a (female)	n/a (female)	n/a (female)	..	..	..	..	..	n/a (female)	n/a (female)	n/a (female)	n/a (female)	..	..	..	..	..	..	PASS	..
HGDP00739	..	..	2020	BergstromScience2020	Modern	0	0	present	..	Palestinian.SDG	..	Israel	32	35	Shotgun.diploid	..	..	1136986	..	F	n/a (no relatives detected)	n/a (female)	n/a (female)	n/a (female)	..	..	..	..	..	n/a (female)	n/a (female)	n/a (female)	n/a (female)	..	..	..	..	..	..	PASS	..
HGDP00629	..	..	2020	BergstromScience2020	Modern	0	0	present	..	BedouinA.SDG	..	Israel	31	35	Shotgun.diploid	..	..	1139412	..	M	n/a (no relatives detected)	..	..	..	..	..	..	..	..	..	..	..	..	..	..	..	..	..	..	PASS	..
HGDP00746	..	..	2020	BergstromScience2020	Modern	0	0	present	..	Palestinian.SDG	..	Israel	32	35	Shotgun.diploid	..	..	1135429	..	U	n/a (no relatives detected)	n/a (sex unknown)	n/a (sex unknown)	n/a (sex unknown)	..	..	..	..	..	n/a (sex unknown)	n/a (sex unknown)	n/a (sex unknown)	n/a (sex unknown)	..	..	..	..	..	..	PASS	..
HGDP00619	..	..	2020	BergstromScience2020	Modern	0	0	present	..	BedouinA.SDG	..	Israel	31	35	Shotgun.diploid	..	..	1139101	..	M	n/a (no relatives detected)	..	..	..	..	..	..	..	..	..	..	..	..	..	..	..	..	..	..	PASS	..
HGDP00636	..	..	2020	BergstromScience2020	Modern	0	0	present	..	BedouinB.SDG	..	Israel	31	35	Shotgun.diploid	..	..	1139532	..	F	n/a (no relatives detected)	n/a (female)	n/a (female)	n/a (female)	..	..	..	..	..	n/a (female)	n/a (female)	n/a (female)	n/a (female)	..	..	..	..	..	..	PASS	..
HGDP00574	..	..	2020	BergstromScience2020	Modern	0	0	present	..	Druze.SDG	Carmel	Israel	32	35	Shotgun.diploid	..	..	1139669	..	F	n/a (no relatives detected)	n/a (female)	n/a (female)	n/a (female)	..	..	..	..	..	n/a (female)	n/a (female)	n/a (female)	n/a (female)	..	..	..	..	..	..	PASS	..
HGDP01370	..	..	2020	BergstromScience2020	Modern	0	0	present	..	Basque.SDG	..	France	43	0	Shotgun.diploid	..	..	1139169	..	M	n/a (no relatives detected)	..	..	..	..	..	..	..	..	..	..	..	..	..	..	..	..	..	..	PASS	..
HGDP01077	..	..	2020	BergstromScience2020	Modern	0	0	present	..	Sardinian.SDG	Sardinia	Italy	40	9	Shotgun.diploid	..	..	1138478	..	M	n/a (no relatives detected)	..	..	..	..	..	..	..	..	..	..	..	..	..	..	..	..	..	..	PASS	..
HGDP00587	..	..	2020	BergstromScience2020	Modern	0	0	present	..	Druze.SDG	Carmel	Israel	32	35	Shotgun.diploid	..	..	1139365	..	F	n/a (no relatives detected)	n/a (female)	n/a (female)	n/a (female)	..	..	..	..	..	n/a (female)	n/a (female)	n/a (female)	n/a (female)	..	..	..	..	..	..	PASS	..
HGDP00599	..	..	2020	BergstromScience2020	Modern	0	0	present	..	Druze.SDG	Carmel	Israel	32	35	Shotgun.diploid	..	..	1139434	..	M	n/a (no relatives detected)	..	..	..	..	..	..	..	..	..	..	..	..	..	..	..	..	..	..	PASS	..
HGDP01174	..	..	2020	BergstromScience2020	Modern	0	0	present	..	Italian_North.SDG	..	Italy	46	10	Shotgun.diploid	..	..	1139799	..	M	n/a (no relatives detected)	..	..	..	..	..	..	..	..	..	..	..	..	..	..	..	..	..	..	PASS	..
HGDP00637	..	..	2020	BergstromScience2020	Modern	0	0	present	..	BedouinA.SDG	..	Israel	31	35	Shotgun.diploid	..	..	1137361	..	F	n/a (no relatives detected)	n/a (female)	n/a (female)	n/a (female)	..	..	..	..	..	n/a (female)	n/a (female)	n/a (female)	n/a (female)	..	..	..	..	..	..	PASS	..
HGDP00677	..	..	2020	BergstromScience2020	Modern	0	0	present	..	Palestinian.SDG	..	Israel	32	35	Shotgun.diploid	..	..	1135402	..	M	n/a (no relatives detected)	..	..	..	..	..	..	..	..	..	..	..	..	..	..	..	..	..	..	PASS	..
HGDP01151	..	..	2020	BergstromScience2020	Modern	0	0	present	..	Italian_North.SDG	..	Italy	46	10	Shotgun.diploid	..	..	1139166	..	M	n/a (no relatives detected)	..	..	..	..	..	..	..	..	..	..	..	..	..	..	..	..	..	..	PASS	..
HGDP00558	..	..	2020	BergstromScience2020	Modern	0	0	present	..	Druze.SDG	Carmel	Israel	32	35	Shotgun.diploid	..	..	1139199	..	F	n/a (no relatives detected)	n/a (female)	n/a (female)	n/a (female)	..	..	..	..	..	n/a (female)	n/a (female)	n/a (female)	n/a (female)	..	..	..	..	..	..	PASS	..
HGDP00611	..	..	2020	BergstromScience2020	Modern	0	0	present	..	BedouinA.SDG	..	Israel	31	35	Shotgun.diploid	..	..	1140269	..	M	n/a (no relatives detected)	..	..	..	..	..	..	..	..	..	..	..	..	..	..	..	..	..	..	PASS	..
HGDP00730	..	..	2020	BergstromScience2020	Modern	0	0	present	..	Palestinian.SDG	..	Israel	32	35	Shotgun.diploid	..	..	1139052	..	M	n/a (no relatives detected)	..	..	..	..	..	..	..	..	..	..	..	..	..	..	..	..	..	..	PASS	..
HGDP00745	..	..	2020	BergstromScience2020	Modern	0	0	present	..	Palestinian.SDG	..	Israel	32	35	Shotgun.diploid	..	..	1138879	..	F	n/a (no relatives detected)	n/a (female)	n/a (female)	n/a (female)	..	..	..	..	..	n/a (female)	n/a (female)	n/a (female)	n/a (female)	..	..	..	..	..	..	PASS	..
HGDP00564	..	..	2020	BergstromScience2020	Modern	0	0	present	..	Druze.SDG	Carmel	Israel	32	35	Shotgun.diploid	..	..	1138758	..	F	n/a (no relatives detected)	n/a (female)	n/a (female)	n/a (female)	..	..	..	..	..	n/a (female)	n/a (female)	n/a (female)	n/a (female)	..	..	..	..	..	..	PASS	..
HGDP01377	..	..	2020	BergstromScience2020	Modern	0	0	present	..	Basque.SDG	..	France	43	0	Shotgun.diploid	..	..	1138975	..	M	n/a (no relatives detected)	..	..	..	..	..	..	..	..	..	..	..	..	..	..	..	..	..	..	PASS	..
HGDP00666	..	..	2020	BergstromScience2020	Modern	0	0	present	..	Sardinian.SDG	Sardinia	Italy	40	9	Shotgun.diploid	..	..	1138275	..	M	n/a (no relatives detected)	..	..	..	..	..	..	..	..	..	..	..	..	..	..	..	..	..	..	PASS	..
HGDP00806	..	..	2020	BergstromScience2020	Modern	0	0	present	..	Orcadian.SDG	..	United Kingdom	59	-3	Shotgun.diploid	..	..	1138605	..	F	n/a (no relatives detected)	n/a (female)	n/a (female)	n/a (female)	..	..	..	..	..	n/a (female)	n/a (female)	n/a (female)	n/a (female)	..	..	..	..	..	..	PASS	..
HGDP01177	..	..	2020	BergstromScience2020	Modern	0	0	present	..	Italian_North.SDG	..	Italy	46	10	Shotgun.diploid	..	..	1139911	..	F	n/a (no relatives detected)	n/a (female)	n/a (female)	n/a (female)	..	..	..	..	..	n/a (female)	n/a (female)	n/a (female)	n/a (female)	..	..	..	..	..	..	PASS	..
HGDP00804	..	..	2020	BergstromScience2020	Modern	0	0	present	..	Orcadian.SDG	..	United Kingdom	59	-3	Shotgun.diploid	..	..	1139780	..	M	n/a (no relatives detected)	..	..	..	..	..	..	..	..	n/a (sex unknown)	n/a (sex unknown)	n/a (sex unknown)	n/a (sex unknown)	..	..	..	..	..	..	PASS	..
HGDP00729	..	..	2020	BergstromScience2020	Modern	0	0	present	..	Palestinian.SDG	..	Israel	32	35	Shotgun.diploid	..	..	1140347	..	M	n/a (no relatives detected)	..	..	..	..	..	..	..	..	..	..	..	..	..	..	..	..	..	..	PASS	..
HGDP00634	..	..	2020	BergstromScience2020	Modern	0	0	present	..	BedouinA.SDG	..	Israel	32	35	Shotgun.diploid	..	..	1137044	..	F	n/a (no relatives detected)	n/a (female)	n/a (female)	n/a (female)	..	..	..	..	..	n/a (female)	n/a (female)	n/a (female)	n/a (female)	..	..	..	..	..	..	PASS	..
HGDP00644	..	..	2020	BergstromScience2020	Modern	0	0	present	..	BedouinA.SDG	..	Israel	31	35	Shotgun.diploid	..	..	1136925	..	M	n/a (no relatives detected)	..	..	..	..	..	..	..	..	..	..	..	..	..	..	..	..	..	..	PASS	..
HGDP00613	..	..	2020	BergstromScience2020	Modern	0	0	present	..	BedouinA.SDG	..	Israel	31	35	Shotgun.diploid	..	..	1138361	..	F	n/a (no relatives detected)	n/a (female)	n/a (female)	n/a (female)	..	..	..	..	..	n/a (female)	n/a (female)	n/a (female)	n/a (female)	..	..	..	..	..	..	PASS	..
HGDP00654	..	..	2020	BergstromScience2020	Modern	0	0	present	..	BedouinA.SDG	..	Israel	31	35	Shotgun.diploid	..	..	1139598	..	M	n/a (no relatives detected)	..	..	..	..	..	..	..	..	..	..	..	..	..	..	..	..	..	..	PASS	..
HGDP00734	..	..	2020	BergstromScience2020	Modern	0	0	present	..	Palestinian.SDG	..	Israel	32	35	Shotgun.diploid	..	..	1139905	..	M	n/a (no relatives detected)	..	..	..	..	..	..	..	..	..	..	..	..	..	..	..	..	..	..	PASS	..
HGDP00645	..	..	2020	BergstromScience2020	Modern	0	0	present	..	BedouinA.SDG	..	Israel	31	35	Shotgun.diploid	..	..	1136529	..	M	n/a (no relatives detected)	..	..	..	..	..	..	..	..	..	..	..	..	..	..	..	..	..	..	PASS	..
HGDP00701	..	..	2020	BergstromScience2020	Modern	0	0	present	..	BedouinB.SDG	..	Israel	31	35	Shotgun.diploid	..	..	1135840	..	F	n/a (no relatives detected)	n/a (female)	n/a (female)	n/a (female)	..	..	..	..	..	n/a (female)	n/a (female)	n/a (female)	n/a (female)	..	..	..	..	..	..	PASS	..
HGDP00733	..	..	2020	BergstromScience2020	Modern	0	0	present	..	Palestinian.SDG	..	Israel	32	35	Shotgun.diploid	..	..	1138557	..	M	n/a (no relatives detected)	..	..	..	..	..	..	..	..	..	..	..	..	..	..	..	..	..	..	PASS	..
HGDP01380	..	..	2020	BergstromScience2020	Modern	0	0	present	..	Basque.SDG	..	France	43	0	Shotgun.diploid	..	..	1134586	..	F	n/a (no relatives detected)	n/a (female)	n/a (female)	n/a (female)	..	..	..	..	..	n/a (female)	n/a (female)	n/a (female)	n/a (female)	..	..	..	..	..	..	PASS	..
HGDP00795	..	..	2020	BergstromScience2020	Modern	0	0	present	..	Orcadian.SDG	..	United Kingdom	59	-3	Shotgun.diploid	..	..	1138999	..	M	n/a (no relatives detected)	..	..	..	..	..	..	..	..	n/a (sex unknown)	n/a (sex unknown)	n/a (sex unknown)	n/a (sex unknown)	..	..	..	..	..	..	PASS	..
HGDP00568	..	..	2020	BergstromScience2020	Modern	0	0	present	..	Druze.SDG	Carmel	Israel	32	35	Shotgun.diploid	..	..	1136510	..	U	n/a (no relatives detected)	n/a (sex unknown)	n/a (sex unknown)	n/a (sex unknown)	..	..	..	..	..	n/a (sex unknown)	n/a (sex unknown)	n/a (sex unknown)	n/a (sex unknown)	..	..	..	..	..	..	PASS	..
HGDP00622	..	..	2020	BergstromScience2020	Modern	0	0	present	..	BedouinA.SDG	..	Israel	31	35	Shotgun.diploid	..	..	1137993	..	M	n/a (no relatives detected)	..	..	..	..	..	..	..	..	..	..	..	..	..	..	..	..	..	..	PASS	..
HGDP00736	..	..	2020	BergstromScience2020	Modern	0	0	present	..	Palestinian.SDG	..	Israel	32	35	Shotgun.diploid	..	..	1139250	..	F	n/a (no relatives detected)	n/a (female)	n/a (female)	n/a (female)	..	..	..	..	..	n/a (female)	n/a (female)	n/a (female)	n/a (female)	..	..	..	..	..	..	PASS	..
HGDP00612	..	..	2020	BergstromScience2020	Modern	0	0	present	..	BedouinB.SDG	..	Israel	31	35	Shotgun.diploid	..	..	1138392	..	F	n/a (no relatives detected)	n/a (female)	n/a (female)	n/a (female)	..	..	..	..	..	n/a (female)	n/a (female)	n/a (female)	n/a (female)	..	..	..	..	..	..	PASS	..
HGDP00740	..	..	2020	BergstromScience2020	Modern	0	0	present	..	Palestinian.SDG	..	Israel	32	35	Shotgun.diploid	..	..	1139660	..	F	n/a (no relatives detected)	n/a (female)	n/a (female)	n/a (female)	..	..	..	..	..	n/a (female)	n/a (female)	n/a (female)	n/a (female)	..	..	..	..	..	..	PASS	..
HGDP00584	..	..	2020	BergstromScience2020	Modern	0	0	present	..	Druze.SDG	Carmel	Israel	32	35	Shotgun.diploid	..	..	1139468	..	F	n/a (no relatives detected)	n/a (female)	n/a (female)	n/a (female)	..	..	..	..	..	n/a (female)	n/a (female)	n/a (female)	n/a (female)	..	..	..	..	..	..	PASS	..
HGDP00600	..	..	2020	BergstromScience2020	Modern	0	0	present	..	Druze.SDG	Carmel	Israel	32	35	Shotgun.diploid	..	..	1138889	..	M	n/a (no relatives detected)	..	..	..	..	..	..	..	..	..	..	..	..	..	..	..	..	..	..	PASS	..
HGDP01374	..	..	2020	BergstromScience2020	Modern	0	0	present	..	Basque.SDG	..	France	43	0	Shotgun.diploid	..	..	1135676	..	M	n/a (no relatives detected)	..	..	..	..	..	..	..	..	..	..	..	..	..	..	..	..	..	..	PASS	..
HGDP00559	..	..	2020	BergstromScience2020	Modern	0	0	present	..	Druze.SDG	..	Israel	32	35	Shotgun.diploid	..	..	1138413	..	F	n/a (no relatives detected)	n/a (female)	n/a (female)	n/a (female)	..	..	..	..	..	n/a (female)	n/a (female)	n/a (female)	n/a (female)	..	..	..	..	..	..	PASS	..
HGDP00642	..	..	2020	BergstromScience2020	Modern	0	0	present	..	BedouinA.SDG	..	Israel	31	35	Shotgun.diploid	..	..	1132270	..	M	n/a (no relatives detected)	..	..	..	..	..	..	..	..	..	..	..	..	..	..	..	..	..	..	PASS	..
HGDP00694	..	..	2020	BergstromScience2020	Modern	0	0	present	..	Palestinian.SDG	..	Israel	32	35	Shotgun.diploid	..	..	1138801	..	F	n/a (no relatives detected)	n/a (female)	n/a (female)	n/a (female)	..	..	..	..	..	n/a (female)	n/a (female)	n/a (female)	n/a (female)	..	..	..	..	..	..	PASS	..
HGDP00606	..	..	2020	BergstromScience2020	Modern	0	0	present	..	Druze.SDG	Carmel	Israel	32	35	Shotgun.diploid	..	..	1138902	..	F	n/a (no relatives detected)	n/a (female)	n/a (female)	n/a (female)	..	..	..	..	..	n/a (female)	n/a (female)	n/a (female)	n/a (female)	..	..	..	..	..	..	PASS	..
HGDP00601	..	..	2020	BergstromScience2020	Modern	0	0	present	..	Druze.SDG	Carmel	Israel	32	35	Shotgun.diploid	..	..	1139415	..	F	n/a (no relatives detected)	n/a (female)	n/a (female)	n/a (female)	..	..	..	..	..	n/a (female)	n/a (female)	n/a (female)	n/a (female)	..	..	..	..	..	..	PASS	..
HGDP00689	..	..	2020	BergstromScience2020	Modern	0	0	present	..	Palestinian.SDG	..	Israel	32	35	Shotgun.diploid	..	..	1130786	..	F	n/a (no relatives detected)	n/a (female)	n/a (female)	n/a (female)	..	..	..	..	..	n/a (female)	n/a (female)	n/a (female)	n/a (female)	..	..	..	..	..	..	PASS	..
HGDP00697	..	..	2020	BergstromScience2020	Modern	0	0	present	..	Palestinian.SDG	..	Israel	32	35	Shotgun.diploid	..	..	1138820	..	F	n/a (no relatives detected)	n/a (female)	n/a (female)	n/a (female)	..	..	..	..	..	n/a (female)	n/a (female)	n/a (female)	n/a (female)	..	..	..	..	..	..	PASS	..
HGDP00567	..	..	2020	BergstromScience2020	Modern	0	0	present	..	Druze.SDG	Carmel	Israel	32	35	Shotgun.diploid	..	..	1139032	..	F	n/a (no relatives detected)	n/a (female)	n/a (female)	n/a (female)	..	..	..	..	..	n/a (female)	n/a (female)	n/a (female)	n/a (female)	..	..	..	..	..	..	PASS	..
HGDP00731	..	..	2020	BergstromScience2020	Modern	0	0	present	..	Palestinian.SDG	..	Israel	32	35	Shotgun.diploid	..	..	1138338	..	M	n/a (no relatives detected)	..	..	..	..	..	..	..	..	..	..	..	..	..	..	..	..	..	..	PASS	..
HGDP00630	..	..	2020	BergstromScience2020	Modern	0	0	present	..	BedouinB.SDG	..	Israel	31	35	Shotgun.diploid	..	..	1139767	..	M	n/a (no relatives detected)	..	..	..	..	..	..	..	..	..	..	..	..	..	..	..	..	..	..	PASS	..
HGDP01064	..	..	2020	BergstromScience2020	Modern	0	0	present	..	Sardinian.SDG	Sardinia	Italy	40	9	Shotgun.diploid	..	..	1138661	..	F	n/a (no relatives detected)	n/a (female)	n/a (female)	n/a (female)	..	..	..	..	..	n/a (female)	n/a (female)	n/a (female)	n/a (female)	..	..	..	..	..	..	PASS	..
HGDP00680	..	..	2020	BergstromScience2020	Modern	0	0	present	..	Palestinian.SDG	..	Israel	32	35	Shotgun.diploid	..	..	1134525	..	F	n/a (no relatives detected)	n/a (female)	n/a (female)	n/a (female)	..	..	..	..	..	n/a (female)	n/a (female)	n/a (female)	n/a (female)	..	..	..	..	..	..	PASS	..
HGDP01079	HGDP01079	..	2020	BergstromScience2020	Modern	0	0	present	..	Sardinian.SDG	Sardinia	Italy	40	9	Shotgun.diploid	..	..	1141132	..	M	n/a (no relatives detected)	..	..	..	..	..	..	..	..	..	..	..	..	..	..	..	..	..	..	PASS	..
HGDP01078	HGDP01078	..	2020	BergstromScience2020	Modern	0	0	present	..	Sardinian.SDG	Sardinia	Italy	40	9	Shotgun.diploid	..	..	1140964	..	F	n/a (no relatives detected)	n/a (female)	n/a (female)	n/a (female)	..	..	..	..	..	n/a (female)	n/a (female)	n/a (female)	n/a (female)	..	..	..	..	..	..	PASS	..
HGDP00616	HGDP00616	..	2020	BergstromScience2020	Modern	0	0	present	..	BedouinB.SDG	..	Israel	31	35	Shotgun.diploid	..	..	1141312	..	M	n/a (no relatives detected)	..	..	..	..	..	..	..	..	..	..	..	..	..	..	..	..	..	..	PASS	..
HGDP00725	HGDP00725	..	2020	BergstromScience2020	Modern	0	0	present	..	Palestinian.SDG	..	Israel	32	35	Shotgun.diploid	..	..	1141326	..	F	n/a (no relatives detected)	n/a (female)	n/a (female)	n/a (female)	..	..	..	..	..	..	..	..	..	..	..	..	..	..	..	PASS	..
HGDP01402	HGDP01402	..	2020	BergstromScience2020	Modern	0	0	present	..	Adygei.SDG	Krasnodar	Russia	44	39	Shotgun.diploid	..	..	1141446	..	M	n/a (no relatives detected)	..	..	..	..	..	..	..	..	..	..	..	..	..	..	..	..	..	..	PASS	..
HGDP00737	HGDP00737	..	2020	BergstromScience2020	Modern	0	0	present	..	Palestinian.SDG	..	Israel	32	35	Shotgun.diploid	..	..	1141000	..	F	n/a (no relatives detected)	n/a (female)	n/a (female)	n/a (female)	..	..	..	..	..	n/a (female)	n/a (female)	n/a (female)	n/a (female)	..	..	..	..	..	..	PASS	..
HGDP00597	HGDP00597	..	2020	BergstromScience2020	Modern	0	0	present	..	Druze.SDG	Carmel	Israel	32	35	Shotgun.diploid	..	..	1141416	..	M	n/a (no relatives detected)	..	..	..	..	..	..	..	..	..	..	..	..	..	..	..	..	..	..	PASS	..
HGDP00903	HGDP00903	..	2020	BergstromScience2020	Modern	0	0	present	..	Russian.SDG	Vologda Administrative Region	Russia	61	40	Shotgun.diploid	..	..	1141224	..	F	n/a (no relatives detected)	n/a (female)	n/a (female)	n/a (female)	..	..	..	..	..	n/a (female)	n/a (female)	n/a (female)	n/a (female)	..	..	..	..	..	..	PASS	..
HGDP00569	HGDP00569	..	2020	BergstromScience2020	Modern	0	0	present	..	Druze.SDG	Carmel	Israel	32	35	Shotgun.diploid	..	..	1141459	..	F	n/a (no relatives detected)	n/a (female)	n/a (female)	n/a (female)	..	..	..	..	..	n/a (female)	n/a (female)	n/a (female)	n/a (female)	..	..	..	..	..	..	PASS	..
HGDP01364	HGDP01364	..	2020	BergstromScience2020	Modern	0	0	present	..	Basque.SDG	..	France	43	0	Shotgun.diploid	..	..	1141274	..	M	n/a (no relatives detected)	..	..	..	..	..	..	..	..	..	..	..	..	..	..	..	..	..	..	PASS	..
HGDP01153	..	..	2020	BergstromScience2020	Modern	0	0	present	..	Italian_North.SDG	..	Italy	46	10	Shotgun.diploid	..	..	1141461	..	M	n/a (no relatives detected)	..	..	..	..	..	..	..	..	..	..	..	..	..	..	..	..	..	..	PASS	..
HGDP01076	HGDP01076	..	2020	BergstromScience2020	Modern	0	0	present	..	Sardinian.SDG	Sardinia	Italy	40	9	Shotgun.diploid	..	..	1136840	..	M	n/a (no relatives detected)	..	..	..	..	..	..	..	..	..	..	..	..	..	..	..	..	..	..	PASS	..
HGDP00650	HGDP00650	..	2020	BergstromScience2020	Modern	0	0	present	..	BedouinB.SDG	..	Israel	31	35	Shotgun.diploid	..	..	1141287	..	F	n/a (no relatives detected)	n/a (female)	n/a (female)	n/a (female)	..	..	..	..	..	n/a (female)	n/a (female)	n/a (female)	n/a (female)	..	..	..	..	..	..	PASS	..
HGDP00526	HGDP00526	..	2020	BergstromScience2020	Modern	0	0	present	..	French.SDG	..	France	46	2	Shotgun.diploid	..	..	1141355	..	F	n/a (no relatives detected)	n/a (female)	n/a (female)	n/a (female)	..	..	..	..	..	n/a (female)	n/a (female)	n/a (female)	n/a (female)	..	..	..	..	..	..	PASS	..
HGDP01401	HGDP01401	..	2020	BergstromScience2020	Modern	0	0	present	..	Adygei.SDG	Krasnodar	Russia	44	39	Shotgun.diploid	..	..	1141099	..	F	n/a (no relatives detected)	n/a (female)	n/a (female)	n/a (female)	..	..	..	..	..	n/a (female)	n/a (female)	n/a (female)	n/a (female)	..	..	..	..	..	..	PASS	..
HGDP01365	HGDP01365	..	2020	BergstromScience2020	Modern	0	0	present	..	Basque.SDG	..	France	43	0	Shotgun.diploid	..	..	1141106	..	F	n/a (no relatives detected)	n/a (female)	n/a (female)	n/a (female)	..	..	..	..	..	n/a (female)	n/a (female)	n/a (female)	n/a (female)	..	..	..	..	..	..	PASS	..
HGDP00722	HGDP00722	..	2020	BergstromScience2020	Modern	0	0	present	..	Palestinian.SDG	..	Israel	32	35	Shotgun.diploid	..	..	1141432	..	M	n/a (no relatives detected)	..	..	..	..	..	..	..	..	..	..	..	..	..	..	..	..	..	..	PASS	..
HGDP00887	HGDP00887	..	2020	BergstromScience2020	Modern	0	0	present	..	Russian.SDG	Vologda Administrative Region	Russia	61	40	Shotgun.diploid	..	..	1139011	..	M	n/a (no relatives detected)	..	..	..	..	..	..	..	..	..	..	..	..	..	..	..	..	..	..	PASS	..
HGDP01172	HGDP01172	..	2020	BergstromScience2020	Modern	0	0	present	..	Italian_North.SDG	..	Italy	46	10	Shotgun.diploid	..	..	1141616	..	F	n/a (no relatives detected)	n/a (female)	n/a (female)	n/a (female)	..	..	..	..	..	n/a (female)	n/a (female)	n/a (female)	n/a (female)	..	..	..	..	..	..	PASS	..
HGDP00533	HGDP00533	..	2020	BergstromScience2020	Modern	0	0	present	..	French.SDG	..	France	46	2	Shotgun.diploid	..	..	1139237	..	M	n/a (no relatives detected)	..	..	..	..	..	..	..	..	..	..	..	..	..	..	..	..	..	..	PASS	..
HGDP01163	HGDP01163	..	2020	BergstromScience2020	Modern	0	0	present	..	Italian_North.SDG	..	Italy	43	11	Shotgun.diploid	..	..	1140804	..	M	n/a (no relatives detected)	..	..	..	..	..	..	..	..	..	..	..	..	..	..	..	..	..	..	PASS	..
HGDP01168	HGDP01168	..	2020	BergstromScience2020	Modern	0	0	present	..	Italian_North.SDG	..	Italy	43	11	Shotgun.diploid	..	..	1141127	..	F	n/a (no relatives detected)	n/a (female)	n/a (female)	n/a (female)	..	..	..	..	..	n/a (female)	n/a (female)	n/a (female)	n/a (female)	..	..	..	..	..	..	PASS	..
HGDP00798	HGDP00798	..	2020	BergstromScience2020	Modern	0	0	present	..	Orcadian.SDG	..	United Kingdom	59	-3	Shotgun.diploid	..	..	1141360	..	M	n/a (no relatives detected)	..	..	..	..	..	..	..	..	..	..	..	..	..	..	..	..	..	..	PASS	..
HGDP00796	HGDP00796	..	2020	BergstromScience2020	Modern	0	0	present	..	Orcadian.SDG	..	United Kingdom	59	-3	Shotgun.diploid	..	..	1141272	..	F	n/a (no relatives detected)	n/a (female)	n/a (female)	n/a (female)	..	..	..	..	..	n/a (female)	n/a (female)	n/a (female)	n/a (female)	..	..	..	..	..	..	PASS	..
AED106	AED_106	petrous	2018	VeeramahPNAS2018	Context: Dates on grave finds	1455	9	480-510 CE	..	Germany_EarlyMedieval.SG	Bavaria, Altenerding- Klettham	Germany	48.296	11.903	Shotgun	..	0.1485	144523	..	M	n/a (no relatives detected)	R1b1a1b1a1a1c1a	..	..	..	V3	..	..	..	..	..	..	..	..	..	..	..	ds.minus	LM7_3S,mt; LBC10_10mt; LBC10_11mt; LBC10_12; LBC15_10; LBC15_11mt	PASS	Literature
AED1119	AED_1119	petrous	2018	VeeramahPNAS2018	Context: Dates on grave finds	1430	6	510-530 CE	..	Germany_EarlyMedieval.SG	Bavaria, Altenerding- Klettham	Germany	48.296	11.903	Shotgun	..	0.0823	79037	..	F	n/a (no relatives detected)	n/a (female)	n/a (female)	n/a (female)	..	W1e1a	..	..	..	n/a (female)	n/a (female)	n/a (female)	n/a (female)	..	..	..	..	ds.minus	LM6_10S,mt; LBC14_1mt	PASS	Literature
AED125b	AED_125	petrous	2018	VeeramahPNAS2018	Direct (WARNING MISSING LAB CODE): IntCal20	1498	44	385-537 calCE (1636±20 BP)	..	Germany_EarlyMedieval.SG	Bavaria, Altenerding- Klettham	Germany	48.296	11.903	Shotgun	..	0.043	37920	..	F	n/a (no relatives detected)	n/a (female)	n/a (female)	n/a (female)	..	K1a	..	..	..	n/a (female)	n/a (female)	n/a (female)	n/a (female)	..	..	..	..	ds.minus	LM6_9S; LBC8_4; LBC8_5mt; LBC8_6mt; LBC18_5; LBC18_6mt; LBC18_7mt; LBC18_8	PASS	Literature
AED204	AED_204	petrous	2018	VeeramahPNAS2018	Context: Dates on grave finds	1455	9	480-510 CE	..	Germany_EarlyMedieval.SG	Bavaria, Altenerding- Klettham	Germany	48.296	11.903	Shotgun	..	0.1247	123108	..	F	n/a (no relatives detected)	n/a (female)	n/a (female)	n/a (female)	..	X2b	..	..	..	n/a (female)	n/a (female)	n/a (female)	n/a (female)	..	..	..	..	ds.minus	LM5_10S,mt; LBC9_7mt; LBC9_9mt; LBC9_8mt	PASS	Literature
AED432b	AED_432	petrous	2018	VeeramahPNAS2018	Context: Dates on grave finds	1445	14	480-530 CE	..	Germany_EarlyMedieval.SG	Bavaria, Altenerding- Klettham	Germany	48.296	11.903	Shotgun	..	0.0942	86036	..	F	n/a (no relatives detected)	n/a (female)	n/a (female)	n/a (female)	..	H1h1	..	..	..	n/a (female)	n/a (female)	n/a (female)	n/a (female)	-0.067	0.03	Model_Misspecified	[0,0]	ds.minus	LM7_11S,mt; LBC11_6; LBC11_7mt; LBC11_8mt; LBC16_12USER,mt; LBC16_13USER,mt	PASS	Literature
AED92b	AED_92	petrous	2018	VeeramahPNAS2018	Context: Dates on grave finds	1455	9	480-510 CE	..	Germany_EarlyMedieval.SG	Bavaria, Altenerding- Klettham	Germany	48.296	11.903	Shotgun	..	0.092	84609	..	M	n/a (no relatives detected)	R1b1a1b1a1a1c2b	..	..	..	U4a	..	..	..	..	..	..	..	-0.024	0.027	None	[0,0.029]	ds.minus	LM6_2S; LBC8_1mt; LBC8_2mt; LBC8_3; LBC18_1; LBC18_2mt; LBC18_3mt; LBC18_4	PASS	Literature
Alh10	ALH_10	petrous	2018	VeeramahPNAS2018	Direct (WARNING MISSING LAB CODE): IntCal20	1477	40	412-538 calCE (1619±22 BP)	..	Germany_EarlyMedieval.SG	Bavaria, Altheim	Germany	48.58	12.2	Shotgun	..	0.8573	1099989	..	M	n/a (no relatives detected)	J	..	..	..	I1	..	..	..	..	..	..	..	-0.01	0.004	None	[0,0]	ds.minus	LM4_5S; LBC4_7; LBC4_8; LC3_7; LC3_8; LC3_9; LC3_10	PASS	Literature
Alh1	ALH_1	petrous	2018	VeeramahPNAS2018	Context: Archaeological - Period	1500	115	250-650 CE	..	Germany_EarlyMedieval.SG	Bavaria, Altheim	Germany	48.58	12.2	Shotgun	..	0.8547	1090956	..	M	n/a (no relatives detected)	R1b1a1b1a1a1c1a2b2	..	..	..	J2a2b	..	..	..	..	..	..	..	-0.009	0.003	None	[0,0]	ds.minus	LM4_2S; LBC4_1; LBC4_2; LBC4_3; LC3_1; LC3_2; LC3_3	PASS	Literature
Alh2	ALH_2	petrous	2018	VeeramahPNAS2018	Direct (WARNING MISSING LAB CODE): IntCal20	1529	68	260-540 calCE (1651±40 BP)	..	Germany_EarlyMedieval.SG	Bavaria, Altheim	Germany	48.58	12.2	Shotgun	..	0.0697	71044	..	F	n/a (no relatives detected)	n/a (female)	n/a (female)	n/a (female)	..	H2a2a1	..	..	..	n/a (female)	n/a (female)	n/a (female)	n/a (female)	-0.04	0.026	Model_Misspecified	[0,0.011]	ds.minus	LM2_7S,mt; LBC5_1mt; LBC6_1mt; LBC6_2mt; LBC7_1mt; LBC7_2mt	PASS	Literature
Alh3a	ALH_3	petrous	2018	VeeramahPNAS2018	Direct (WARNING MISSING LAB CODE): IntCal20	1491	43	405-537 calCE (1631±19 BP)	..	Germany_EarlyMedieval.SG	Bavaria, Altheim	Germany	48.58	12.2	Shotgun	..	0.3581	381093	..	F	n/a (no relatives detected)	n/a (female)	n/a (female)	n/a (female)	..	H2a2b	..	..	..	n/a (female)	n/a (female)	n/a (female)	n/a (female)	-0.044	0.024	Model_Misspecified	[0,0.003]	ds.minus	LM1_4S,mt; LBC5_3; LBC5_4mt; LBC6_6; LBC7_3mt; LBC7_4mt	PASS	Literature
BIM33	BIM_33	petrous	2018	VeeramahPNAS2018	Direct (WARNING MISSING LAB CODE): IntCal20	1475	39	413-538 calCE (1616±23 BP)	..	Germany_EarlyMedieval.SG	Bavaria, Barbing-Irlmauth	Germany	49.01	12.15	Shotgun	..	0.1413	135832	..	F	n/a (no relatives detected)	n/a (female)	n/a (female)	n/a (female)	..	U5b1b	..	..	..	n/a (female)	n/a (female)	n/a (female)	n/a (female)	0.006	0.028	None	[0,0.061]	ds.minus	LM7_7S,mt; LBC15_4; LBC10_7mt; LBC10_8; LBC10_9mt; LBC15_3mt	PASS	Literature
BIM37b	BIM_37	petrous	2018	VeeramahPNAS2018	Context: Dates on grave finds	1350	12	580-620 CE	..	Germany_EarlyMedieval.SG	Bavaria, Barbing-Irlmauth	Germany	49.01	12.15	Shotgun	..	0.1123	110442	..	M	n/a (no relatives detected)	G2a2b2a1a1b	..	..	..	T2b16	..	..	..	..	..	..	..	-0.037	0.029	Model_Misspecified	[0,0.02]	ds.minus	LM6_4S,mt; LBC14_13mt; LBC14_14mt; LBC14_15mt	PASS	Literature
I0564	NW_255	petrous	2018	VeeramahPNAS2018	Direct (WARNING MISSING LAB CODE): IntCal20	1467	36	422-541 calCE (1594±23 BP)	..	Germany_EarlyMedieval.SG	Bavaria, Burgweinting - Nord-West II	Germany	48.98	12.14	Shotgun	..	0.1549	146308	..	F	n/a (no relatives detected)	n/a (female)	n/a (female)	n/a (female)	..	H18b	..	..	..	n/a (female)	n/a (female)	n/a (female)	n/a (female)	-0.016	0.019	None	[0,0.021]	ds.minus	LBC11_15S,mt; LBC17_4mt; LBC17_5mt; LBC17_6mt; LBC18_11; LBC18_12	PASS	Literature
STR220c	STR_220	petrous	2018	VeeramahPNAS2018	Context: Dates on grave finds	1445	14	480-530 CE	..	Germany_EarlyMedieval.SG	Bavaria, Straubing- Bajuwarenstraße	Germany	48.89	12.57	Shotgun	..	0.3954	410876	..	F	n/a (no relatives detected)	n/a (female)	n/a (female)	n/a (female)	..	U5b2b	..	..	..	n/a (female)	n/a (female)	n/a (female)	n/a (female)	-0.023	0.015	None	[0,0.006]	ds.minus	LM7_8S,mt; LBC13_4mt; LBC13_5; LBC13_6mt; LBC17_13mt	PASS	Literature
STR241	STR_241	petrous	2018	VeeramahPNAS2018	Context: Dates on grave finds	1455	9	480-510 CE	..	Germany_EarlyMedieval.SG	Bavaria, Straubing- Bajuwarenstraße	Germany	48.89	12.57	Shotgun	..	0.0808	79117	..	M	n/a (no relatives detected)	I1	..	..	..	H1	..	..	..	..	..	..	..	0.029	0.034	None	[0,0.096]	ds.minus	LM8_9S,mt; LBC14_4mt; LBC14_5mt; LBC14_6mt	PASS	Literature
STR266b	STR_266	petrous	2018	VeeramahPNAS2018	Context: Dates on grave finds	1430	6	510-530 CE	..	Germany_EarlyMedieval.SG	Bavaria, Straubing- Bajuwarenstraße	Germany	48.89	12.57	Shotgun	..	0.0543	52095	..	F	n/a (no relatives detected)	n/a (female)	n/a (female)	n/a (female)	..	J1c5	..	..	..	n/a (female)	n/a (female)	n/a (female)	n/a (female)	-0.025	0.031	None	[0,0.036]	ds.minus	LM6_11S,mt; LBC12_10mt; LBC15_9mt; LBC12_11; LBC12_12mt	PASS	Literature
STR316b	STR_316	petrous	2018	VeeramahPNAS2018	Context: Dates on grave finds	1455	9	480-510 CE	..	Germany_EarlyMedieval.SG	Bavaria, Straubing- Bajuwarenstraße	Germany	48.89	12.57	Shotgun	..	0.169	167321	..	M	n/a (no relatives detected)	R1b1a1b1a1a	..	..	..	H3	..	..	..	..	..	..	..	-0.052	0.017	Model_Misspecified	[0,0]	ds.minus	LM8_10S; LBC14_7mt; LBC14_8mt; LBC14_9mt; LBC17_14mt	PASS	Literature
STR355c	STR_355	petrous	2018	VeeramahPNAS2018	Context: Dates on grave finds	1430	6	510-530 CE	..	Germany_EarlyMedieval.SG	Bavaria, Straubing- Bajuwarenstraße	Germany	48.89	12.57	Shotgun	..	0.4477	468523	..	F	Germany, Bavaria, Straubing- Bajuwarenstraße Family A (2 members) (STR355c is a 1st degree relative of STR491 )	n/a (female)	n/a (female)	n/a (female)	..	T2b	..	..	..	n/a (female)	n/a (female)	n/a (female)	n/a (female)	-0.018	0.019	None	[0,0.019]	ds.minus	LM5_8S; LM8_11S,mt; LBC13_1mt; LBC13_2mt; LBC13_3mt	PASS	Literature
STR393b	STR_393	petrous	2018	VeeramahPNAS2018	Context: Dates on grave finds	1455	20	460-530 CE	..	Germany_EarlyMedieval.SG	Bavaria, Straubing- Bajuwarenstraße	Germany	48.89	12.57	Shotgun	..	0.0924	85431	..	M	n/a (no relatives detected)	R1b1a1b1a1a	..	..	..	H5a1	..	..	..	..	..	..	..	-0.025	0.028	Model_Misspecified	[0,0.03]	ds.minus	LM5_4S,mt; LM8_12; LM8_13mt; LBC15_1; LBC15_2mt; LBC17_7mt	PASS	Literature
STR480	STR_480	petrous	2018	VeeramahPNAS2018	Context: Dates on grave finds	1430	6	510-530 CE	..	Germany_EarlyMedieval.SG	Bavaria, Straubing- Bajuwarenstraße	Germany	48.89	12.57	Shotgun	..	0.17	166215	..	F	n/a (no relatives detected)	n/a (female)	n/a (female)	n/a (female)	..	J1c2o	..	..	..	n/a (female)	n/a (female)	n/a (female)	n/a (female)	-0.027	0.021	Model_Misspecified	[0,0.014]	ds.minus	LM8_8S,mt; LBC11_9; LBC11_10mt; LBC11_11mt; LBC17_11mt	PASS	Literature
STR486	STR_486	petrous	2018	VeeramahPNAS2018	Context: Dates on grave finds	1455	20	460-530 CE	..	Germany_EarlyMedieval.SG	Bavaria, Straubing- Bajuwarenstraße	Germany	48.89	12.57	Shotgun	..	0.2794	285462	..	M	n/a (no relatives detected)	I1	..	..	..	T2b	..	..	..	..	..	..	..	-0.004	0.017	None	[0,0.029]	ds.minus	LM5_3S,mt; LBC9_13mt; LBC9_14mt; LBC9_15mt	PASS	Literature
Vim2b	VIM_2, Grave 2022	petrous	2018	VeeramahPNAS2018	Context: Archaeological - Period	1400	14	525-575 CE	..	Serbia_Medieval_Gepidian.SG	Viminacium-Više Grobalja	Serbia	44.73	21.23	Shotgun	..	0.3626	386634	..	M	n/a (no relatives detected)	R1b2a	..	..	..	H7	..	..	..	..	..	..	..	-0.058	0.024	Very_High_Contamination	[0,0]	ds.minus	LM4_7S,mt; LBC4_4; LBC4_5; LBC4_6mt; LC3_4mt; LC3_5mt; LC3_6	PASS	Literature
I10892	SJR'15-1846	tooth	2019	OlaldeScience2019	Context: Date(s) from same site (I10895, I10851, I10852, I10853, I10897, I10854)	950	144	750-1250 CE	..	Spain_Medieval	Catalonia, Girona, Sant Julià de Ramis	Spain	42.0507	2.867	1240K	1	0.761156	546645	51.5	F	n/a (no relatives detected)	n/a (female)	n/a (female)	n/a (female)	232	H1e1a3	[0.973,0.991]	0.082	0.009	n/a (female)	n/a (female)	n/a (female)	n/a (female)	-0.001	0.017	None	[0,0.032]	ds.half	S10892.E1.L1	PASS	..
I10895	SJR'15-1828	tooth	2019	OlaldeScience2019	Direct: IntCal20	1038	52	774-992 calCE (1140±30 BP, Beta-448953)	..	Spain_Medieval	Catalonia, Girona, Sant Julià de Ramis	Spain	42.0507	2.867	1240K	1	1.08706	618876	49.4	M	n/a (no relatives detected)	R1b1a1b1a1a1c1a1	..	..	304.2	H1ap1	[0.977,0.995]	0.087	0.397	2129	0.00545	2.47727	[0.001,0.01]	0.001	0.009	None	[0,0.019]	ds.half	S10895.E1.L1	PASS	..
I10897	SJR'17-2099	tooth	2019	OlaldeScience2019	Direct: IntCal20	828	52	1040-1214 calCE (910±30 BP, Beta-477258)	..	Spain_Medieval_published	Catalonia, Girona, Sant Julià de Ramis	Spain	42.0507	2.867	1240K	1	0.104692	114082	46.2	F	n/a (no relatives detected)	n/a (female)	n/a (female)	n/a (female)	244.4	I1c	[0.992,1]	0.131	0.009	n/a (female)	n/a (female)	n/a (female)	n/a (female)	0.069	0.032	None	[0.006,0.132]	ds.half	S10897.E1.L1	PASS	..
I10851	SJR'15-1669	tooth	2019	OlaldeScience2019	Direct: IntCal20	1006	39	887-1017 calCE (1100±30 BP, Beta-458691)	..	Spain_Medieval_published	Catalonia, Girona, Sant Julià de Ramis	Spain	42.0507	2.867	1240K	1	0.049244	55848	52.5	F	n/a (no relatives detected)	n/a (female)	n/a (female)	n/a (female)	71.19	H3	[0.994,1]	0.075	0.005	n/a (female)	n/a (female)	n/a (female)	n/a (female)	0.029	0.061	Model_Misspecified	[0,0.149]	ds.half	S10851.E1.L2	PASS	..
I10852	SJR'14-1670	tooth	2019	OlaldeScience2019	Direct: IntCal20	908	47	990-1154 calCE (1010±30 BP, Beta-458692)	..	Spain_Medieval_published	Catalonia, Girona, Sant Julià de Ramis	Spain	42.0507	2.867	1240K	1	0.334845	304335	49.1	F	n/a (no relatives detected)	n/a (female)	n/a (female)	n/a (female)	213.8	H6c	[0.987,0.999]	0.116	0.009	n/a (female)	n/a (female)	n/a (female)	n/a (female)	-0.003	0.022	None	[0,0.04]	ds.half	S10852.E1.L2	PASS	..
I10853	SJR'15-1796	tooth	2019	OlaldeScience2019	Direct: IntCal20	876	48	993-1155 calCE (990±30 BP, Beta-448950)	..	Spain_Medieval_published	Catalonia, Girona, Sant Julià de Ramis	Spain	42.0507	2.867	1240K	1	0.268767	244095	41.4	M	n/a (no relatives detected)	E1b1b1a1b1	..	..	326.1	U4a1	[0.996,1]	0.097	0.41	149	n/a (<200 SNPs)	n/a (<200 SNPs)	n/a (<200 SNPs)	-0.002	0.026	None	[0,0.049]	ds.half	S10853.E1.L2	PASS	..
vik_84001	vik_84001	..	2018	KrzewinskaCurrentBiology2018	Direct: IntCal20	964	39	895-1033 calCE (1055±30 BP, Ua-22712)	..	Sweden_Viking.SG	Sigtuna, cemetery 1 (Nunnnan)	Sweden	59.6173	17.7236	Shotgun	..	3.68284	1114641	..	M	n/a (no relatives detected)	N1a1a1a1a1a1a7a~	..	..	..	H2a2a1g	..	..	..	..	0.00844	12.4118	[0.007,0.01]	-0.011	0.002	None	[0,0]	ds.minus	..	PASS	Xcontam=[0.007,0.01]
vik_84005	vik_84005	..	2018	KrzewinskaCurrentBiology2018	Context: Archaeological - Period	900	87	900-1200 CE	..	Sweden_Viking.SG	Sigtuna, cemetery 1 (Nunnnan)	Sweden	59.6173	17.7236	Shotgun	..	1.08189	740538	..	M	n/a (no relatives detected)	I1a1b1a4a1~	..	..	..	H1ap1	..	..	..	..	0.00328	3.24752	[0.001,0.005]	-0.009	0.005	None	[0,0.001]	ds.minus	..	PASS	..
vik_97002	vik_97002	..	2018	KrzewinskaCurrentBiology2018	Context: Archaeological - Period	900	87	900-1200 CE	..	Sweden_Viking.SG	Sigtuna, mass grave (St. Lars)	Sweden	59.6173	17.7236	Shotgun	..	0.123639	135992	..	M	n/a (no relatives detected)	R1b1a1b1	..	..	..	J2a1a	..	..	..	..	0.00279	1.66071	[0,0.006]	0.011	0.022	Model_Misspecified	[0,0.054]	ds.minus	..	PASS	Literature
vik_97026	vik_97026	..	2018	KrzewinskaCurrentBiology2018	Context: Archaeological - Period	900	87	900-1200 CE	..	Sweden_Viking.SG	Sigtuna, mass grave (St. Lars)	Sweden	59.6173	17.7236	Shotgun	..	0.075664	86243	..	M	n/a (no relatives detected)	N1a1a1a1a1a1~	..	..	..	U5a2a1	..	..	..	..	0.00118	0.983333	[0,0.004]	0.032	0.011	None	[0.01,0.054]	ds.minus	..	PASS	Literature
vik_97029	vik_97029	..	2018	KrzewinskaCurrentBiology2018	Context: Archaeological - Period	900	87	900-1200 CE	..	Sweden_Viking.SG	Sigtuna, mass grave (St. Lars)	Sweden	59.6173	17.7236	Shotgun	..	0.07802	88948	..	M	n/a (no relatives detected)	I1a1a1~	..	..	..	J1c2	..	..	..	..	0.00681	2.29293	[0.001,0.013]	0.003	0.028	Model_Misspecified	[0,0.058]	ds.minus	..	PASS	..
vik_bns023	vik_bns023	..	2018	KrzewinskaCurrentBiology2018	Context: Archaeological - Period	900	87	900-1200 CE	..	Sweden_Viking.SG	Sigtuna, cemetery 4 (Bensinst.)	Sweden	59.6173	17.7236	Shotgun	..	0.01632	19106	..	F	n/a (no relatives detected)	n/a (female)	n/a (female)	n/a (female)	..	H4a1a3a	..	..	..	n/a (female)	n/a (female)	n/a (female)	n/a (female)	-0.042	0.05	Model_Misspecified	[0,0.056]	ds.minus	..	PASS	Literature
vik_grt035	vik_grt035	..	2018	KrzewinskaCurrentBiology2018	Direct: IntCal20	994	47	886-1029 calCE (1080±40 BP, Ua-22732)	..	Sweden_Viking.SG	Sigtuna, church 1 (St. Gertrud)	Sweden	59.6173	17.7236	Shotgun	..	3.29029	1102859	..	M	n/a (no relatives detected)	G2a2b2b1a1a	..	..	..	H	..	..	..	..	0.00166	5.23494	[0.001,0.002]	-0.021	0.005	None	[0,0]	ds.minus	..	PASS	..
vik_grt036	vik_grt036	..	2018	KrzewinskaCurrentBiology2018	Direct: IntCal20	870	48	994-1158 calCE (985±35 BP, Ua-22734)	..	Sweden_Viking.SG	Sigtuna, church 1 (St. Gertrud)	Sweden	59.6173	17.7236	Shotgun	..	2.19966	1019568	..	M	n/a (no relatives detected)	I2a1b1a1a1b1a	..	..	..	H13a1a5	..	..	..	..	0.00705	10.6818	[0.006,0.008]	-0.047	0.003	Model_Misspecified	[0,0]	ds.minus	..	PASS	Xcontam=[0.006,0.008]
vik_gtm021	vik_gtm021	..	2018	KrzewinskaCurrentBiology2018	Context: Archaeological - Period	900	87	900-1200 CE	..	Sweden_Viking.SG	Sigtuna, cemetery 4 (Götes mack)	Sweden	59.6173	17.7236	Shotgun	..	0.431699	397583	..	F	n/a (no relatives detected)	n/a (female)	n/a (female)	n/a (female)	..	H5	..	..	..	n/a (female)	n/a (female)	n/a (female)	n/a (female)	-0.006	0.008	None	[0,0.01]	ds.minus	..	PASS	Literature
vik_gtm127	vik_gtm127	..	2018	KrzewinskaCurrentBiology2018	Context: Archaeological - Period	900	87	900-1200 CE	..	Sweden_Viking.SG	Sigtuna, cemetery 4 (Götes mack)	Sweden	59.6173	17.7236	Shotgun	..	0.056439	64772	..	F	n/a (no relatives detected)	n/a (female)	n/a (female)	n/a (female)	..	H1a3a	..	..	..	n/a (female)	n/a (female)	n/a (female)	n/a (female)	-0.06	0.025	Model_Misspecified	[0,0]	ds.minus	..	PASS	Literature
vik_kls001	vik_kls001	..	2018	KrzewinskaCurrentBiology2018	Context: Archaeological - Period	900	87	900-1200 CE	..	Sweden_Viking.SG	Sigtuna, cemetery 2 (Kålsängen)	Sweden	59.6173	17.7236	Shotgun	..	0.133145	147687	..	M	n/a (no relatives detected)	R1a1a1b2f~	..	..	..	H1b1	..	..	..	..	0.00372	2.00215	[0,0.007]	0.005	0.018	Model_Misspecified	[0,0.04]	ds.minus	..	PASS	..
vik_nuf002	vik_nuf002	..	2018	KrzewinskaCurrentBiology2018	Context: Archaeological - Period	900	87	900-1200 CE	..	Sweden_Viking.SG	Sigtuna, cemetery 1 (Nunnnan)	Sweden	59.6173	17.7236	Shotgun	..	0.163505	178188	..	M	n/a (no relatives detected)	R1a1a1	..	..	..	T1a1j	..	..	..	..	0.00179	1.285	[0,0.005]	-0.024	0.014	Model_Misspecified	[0,0.003]	ds.minus	..	PASS	Literature
vik_stg021	vik_stg021	..	2018	KrzewinskaCurrentBiology2018	Direct: IntCal20	919	50	901-1154 calCE (1020±35 BP, Ua-22728)	..	Sweden_Viking.SG	Sigtuna, church 1 (St. Gertrud)	Sweden	59.6173	17.7236	Shotgun	..	3.49489	1085395	..	F	n/a (no relatives detected)	n/a (female)	n/a (female)	n/a (female)	..	J1d1b1	..	..	..	n/a (female)	n/a (female)	n/a (female)	n/a (female)	-0.005	0.002	None	[0,0]	ds.minus	..	PASS	Literature
vik_stg026	vik_stg026	..	2018	KrzewinskaCurrentBiology2018	Direct: IntCal20	1018	46	774-1018 calCE (1115±35 BP, Ua-22722)	..	Sweden_Viking.SG	Sigtuna, church 1 (St. Gertrud)	Sweden	59.6173	17.7236	Shotgun	..	0.599119	510440	..	F	n/a (no relatives detected)	n/a (female)	n/a (female)	n/a (female)	..	J1c2k	..	..	..	n/a (female)	n/a (female)	n/a (female)	n/a (female)	-0.008	0.005	None	[0,0.002]	ds.minus	..	PASS	Literature
vik_urm035	vik_urm035	..	2018	KrzewinskaCurrentBiology2018	Direct: IntCal20	863	45	995-1160 calCE (975±35 BP, Ua-22733)	..	Sweden_Viking.SG	Sigtuna, church 1 (Urmakaren)	Sweden	59.6173	17.7236	Shotgun	..	0.253145	260879	..	M	n/a (no relatives detected)	I1a1b1b~	..	..	..	H2a1c	..	..	..	..	0.00229	1.70134	[0,0.005]	-0.02	0.011	Model_Misspecified	[0,0.002]	ds.minus	..	PASS	Literature
vik_urm045	vik_urm045	..	2018	KrzewinskaCurrentBiology2018	Context: Archaeological - Period	900	87	900-1200 CE	..	Sweden_Viking.SG	Sigtuna, church 1 (Urmakaren)	Sweden	59.6173	17.7236	Shotgun	..	0.090794	102771	..	M	n/a (no relatives detected)	I1	..	..	..	H1a8	..	..	..	..	..	..	..	-0.019	0.021	None	[0,0.022]	ds.minus	..	PASS	Literature
vik_urm160	vik_urm160	..	2018	KrzewinskaCurrentBiology2018	Direct: IntCal20	798	57	1040-1226 calCE (885±35 BP, Ua-22740)	..	Sweden_Viking.SG	Sigtuna, church 1 (Urmakaren)	Sweden	59.6173	17.7236	Shotgun	..	1.35831	837769	..	M	n/a (no relatives detected)	R1b1a1b1a1a	..	..	..	H1q	..	..	..	..	0.00757	9.26561	[0.006,0.009]	-0.016	0.005	None	[0,0]	ds.minus	..	PASS	Xcontam=[0.006,0.009]
vik_urm161	vik_urm161	..	2018	KrzewinskaCurrentBiology2018	Direct: IntCal20	857	43	998-1164 calCE (965±35 BP, Ua-22741)	..	Sweden_Viking.SG	Sigtuna, church 1 (Urmakaren)	Sweden	59.6173	17.7236	Shotgun	..	0.082398	93866	..	M	n/a (no relatives detected)	I1	..	..	..	T1	..	..	..	..	0.00463	1.81997	[0,0.01]	-0.012	0.02	Model_Misspecified	[0,0.027]	ds.minus	..	PASS	Literature
CL102	CL102	petrous	2018	AmorimNatureCommunications2018	Context: Archaeological - Period	1345	14	580-630 CE	..	Italy_North_EarlyMedieval_Langobards_1	Piedmont, Collegno	Italy	45.0792	7.5783	1240K	..	0.423697	388101	..	F	Italy, Piedmont, Collegno Family A (5 members) (CL102 is the mother of CL87, and CL87 is the mother of CL83 and CL84. CL83 and CL84 both have a 2nd or 3rd degree relationship with both CL102 and CL97)	n/a (female)	n/a (female)	n/a (female)	8.19	H1i2	..	0.1025	..	n/a (female)	n/a (female)	n/a (female)	n/a (female)	-0.009	0.019	None	[0,0.028]	ds.half	..	PASS	Literature
CL110	CL110	..	2018	AmorimNatureCommunications2018	Context: Archaeological - Period	1345	14	580-630 CE	..	Italy_North_EarlyMedieval_Langobards_4	Piedmont, Collegno	Italy	45.0792	7.5783	1240K	..	0.027824	27692	..	M	Italy, Piedmont, Collegno Family B (2 members) (CL110 and CL121 have a 2nd or 3rd degree relationship)	R1b1a1b	..	R1b1a2a	0.03	n/a (<2x)	n/a (<2x)	0.2198	..	..	..	..	..	0.023	0.032	Model_Misspecified	[0,0.086]	ds.minus	..	PASS	Literature
CL121	CL121	petrous	2018	AmorimNatureCommunications2018	Context: Archaeological - Period	1345	14	580-630 CE	..	Italy_North_EarlyMedieval_Langobards_3	Piedmont, Collegno	Italy	45.0792	7.5783	1240K	..	2.68156	845473	..	M	Italy, Piedmont, Collegno Family B (2 members) (CL110 and CL121 have a 2nd or 3rd degree relationship)	S1a1b1d	..	R1b1a2a2	15.91	T2b	..	0.1126	..	..	0.007151	3.10011	[0.003,0.012]	-0.002	0.006	None	[0,0.01]	ds.half	..	PASS	..
CL146	CL146	petrous	2018	AmorimNatureCommunications2018	Context: Archaeological - Period	1345	14	580-630 CE	..	Italy_North_EarlyMedieval_Langobards_1	Piedmont, Collegno	Italy	45.0792	7.5783	1240K	..	2.63105	827098	..	M	Italy, Piedmont, Collegno Family D (5 members) (CL151 is the mother of CL145 and CL146. Both brothers have a 2nd or 3rd degree relationship with CL92 and CL93. CL93 is the father of CL92)	R1b1a1b1a1a	..	R1b1a2a1a	12.56	T2b3	..	0.1042	..	..	0.002852	1.57241	[0,0.006]	-0.003	0.005	None	[0,0.007]	ds.half	..	PASS	Literature
CL23	CL23	petrous	2018	AmorimNatureCommunications2018	Context: Archaeological - Period	1345	14	580-630 CE	..	Italy_North_EarlyMedieval_Langobards_2	Piedmont, Collegno	Italy	45.0792	7.5783	1240K	..	2.77142	842141	..	M	n/a (no relatives detected)	T1a2b1	..	T1a2b	14.1	H	..	0.1005	..	..	0.003937	2.04872	[0,0.008]	-0.012	0.005	None	[0,0]	ds.half	..	PASS	..
CL25	CL25	petrous	2018	AmorimNatureCommunications2018	Context: Archaeological - Period	1345	14	580-630 CE	..	Italy_North_EarlyMedieval_Langobards_3	Piedmont, Collegno	Italy	45.0792	7.5783	1240K	..	1.08912	676548	..	F	n/a (no relatives detected)	n/a (female)	n/a (female)	n/a (female)	7.96	H	..	0.0854	..	n/a (female)	n/a (female)	n/a (female)	n/a (female)	0.014	0.01	None	[0,0.034]	ds.half	..	PASS	Literature
CL30	CL30	petrous	2018	AmorimNatureCommunications2018	Context: Archaeological - Period	1345	14	580-630 CE	..	Italy_North_EarlyMedieval_Langobards_3	Piedmont, Collegno	Italy	45.0792	7.5783	1240K	..	2.34648	819769	..	M	n/a (no relatives detected)	R1b1a1b1a1a2	..	R1b1a1a2a1a2	17.07	I1b	..	0.0941	..	..	0.006064	2.74423	[0.002,0.01]	-0.005	0.006	None	[0,0.007]	ds.half	..	PASS	..
CL36	CL36	petrous	2018	AmorimNatureCommunications2018	Context: Archaeological - Period	1345	14	580-630 CE	..	Italy_North_EarlyMedieval_Langobards_2	Piedmont, Collegno	Italy	45.0792	7.5783	1240K	..	1.61858	671455	..	F	n/a (no relatives detected)	n/a (female)	n/a (female)	n/a (female)	9.05	X2b	..	0.1121	..	n/a (female)	n/a (female)	n/a (female)	n/a (female)	-0.003	0.008	None	[0,0.013]	ds.half	..	PASS	Literature
CL38	CL38	petrous	2018	AmorimNatureCommunications2018	Context: Archaeological - Period	1345	14	580-630 CE	..	Italy_North_EarlyMedieval_Langobards_3	Piedmont, Collegno	Italy	45.0792	7.5783	1240K	..	2.09341	746965	..	M	n/a (no relatives detected)	E1b1b1a1b1	..	E1b1b1a1b1a3	9.41	X2	..	0.0872	..	..	0.003866	1.83101	[0,0.008]	-0.001	0.007	None	[0,0.013]	ds.half	..	PASS	Literature
CL47	CL47	petrous	2018	AmorimNatureCommunications2018	Context: Archaeological - Period	1345	14	580-630 CE	..	Italy_North_EarlyMedieval_Langobards_2	Piedmont, Collegno	Italy	45.0792	7.5783	1240K	..	1.93587	770323	..	F	Italy, Piedmont, Collegno Family C (4 members) (CL49 is the father of CL47 and CL53. Both CL47 and CL53 have a 2nd or 3rd degree relationship with CL57)	n/a (female)	n/a (female)	n/a (female)	13.57	H11a	..	0.1001	..	n/a (female)	n/a (female)	n/a (female)	n/a (female)	0.001	0.009	None	[0,0.019]	ds.half	..	PASS	Literature
CL49	CL49	..	2018	AmorimNatureCommunications2018	Context: Archaeological - Period	1345	14	580-630 CE	..	Italy_North_EarlyMedieval_Langobards_2	Piedmont, Collegno	Italy	45.0792	7.5783	1240K	..	0.374788	315460	..	M	Italy, Piedmont, Collegno Family C (4 members) (CL49 is the father of CL47 and CL53. Both CL47 and CL53 have a 2nd or 3rd degree relationship with CL57)	R1b1a1b1a	..	R1b1a1a2a1a2b1a	1.13	n/a (<2x)	n/a (<2x)	0.2682	..	..	0.037356	1.74727	[0,0.079]	-0.013	0.012	Model_Misspecified	[0,0.011]	ds.minus	..	PASS	Literature
CL53	CL53	petrous	2018	AmorimNatureCommunications2018	Context: Archaeological - Period	1345	14	580-630 CE	..	Italy_North_EarlyMedieval_Langobards_2	Piedmont, Collegno	Italy	45.0792	7.5783	1240K	..	0.316372	303452	..	M	Italy, Piedmont, Collegno Family C (4 members) (CL49 is the father of CL47 and CL53. Both CL47 and CL53 have a 2nd or 3rd degree relationship with CL57)	R1b1a1b1a	..	R1b1a2a	3.72	H11a	..	0.1019	..	..	0.009352	0.808314	[0,0.032]	0.002	0.021	None	[0,0.043]	ds.half	..	PASS	Literature
CL57	CL57	petrous	2018	AmorimNatureCommunications2018	Context: Archaeological - Period	1345	14	580-630 CE	..	Italy_North_EarlyMedieval_Langobards_2	Piedmont, Collegno	Italy	45.0792	7.5783	1240K	..	1.445	763159	..	M	Italy, Piedmont, Collegno Family C (4 members) (CL49 is the father of CL47 and CL53. Both CL47 and CL53 have a 2nd or 3rd degree relationship with CL57)	R1b1a1b1a	..	R1b1a2a1a	12.63	H24a	..	0.082	..	..	0.004534	1.73878	[0,0.01]	0.009	0.006	None	[0,0.021]	ds.half	..	PASS	Literature
CL63	CL63	petrous	2018	AmorimNatureCommunications2018	Context: Archaeological - Period	1345	14	580-630 CE	..	Italy_North_EarlyMedieval_Langobards_2	Piedmont, Collegno	Italy	45.0792	7.5783	1240K	..	2.31362	830938	..	M	n/a (no relatives detected)	I1a3a1~	..	I1a3	10.53	H	..	0.1285	..	..	0.007866	3.09438	[0.003,0.013]	-0.004	0.004	None	[0,0.004]	ds.half	..	PASS	..
CL84	CL84	petrous	2018	AmorimNatureCommunications2018	Context: Archaeological - Period	1345	14	580-630 CE	..	Italy_North_EarlyMedieval_Langobards_1	Piedmont, Collegno	Italy	45.0792	7.5783	1240K	..	2.16494	800073	..	M	Italy, Piedmont, Collegno Family A (5 members) (CL102 is the mother of CL87, and CL87 is the mother of CL83 and CL84. CL83 and CL84 both have a 2nd or 3rd degree relationship with both CL102 and CL97)	R1b1a1b1a1a1c2a	..	R1b1a2a1a2c1g1a1	15.43	H1t	..	0.0545	..	..	0.003593	1.86881	[0,0.007]	-0.003	0.007	None	[0,0.011]	ds.half	..	PASS	Literature
CL93	CL93	petrous	2018	AmorimNatureCommunications2018	Context: Archaeological - Period	1345	14	580-630 CE	..	Italy_North_EarlyMedieval_Langobards_1	Piedmont, Collegno	Italy	45.0792	7.5783	1240K	..	1.97176	770975	..	M	Italy, Piedmont, Collegno Family D (5 members) (CL151 is the mother of CL145 and CL146. Both brothers have a 2nd or 3rd degree relationship with CL92 and CL93. CL93 is the father of CL92)	R1b1a1b1a1a	..	R1b1a2a1a	7.41	J2b1a	..	0.1148	..	..	0.005636	2.24189	[0.001,0.011]	-0.001	0.005	None	[0,0.009]	ds.half	..	PASS	..
CL94	CL94	petrous	2018	AmorimNatureCommunications2018	Context: Archaeological - Period	1345	14	580-630 CE	..	Italy_North_EarlyMedieval_Langobards_2	Piedmont, Collegno	Italy	45.0792	7.5783	1240K	..	2.52291	855765	..	M	n/a (no relatives detected)	R1b1a1b1a1a2f	..	R1b1a1a2a1a2f	10.67	K1c1	..	0.1082	..	..	0.005404	2.50355	[0.001,0.01]	0.003	0.006	None	[0,0.015]	ds.half	..	PASS	..
CL97	CL97	..	2018	AmorimNatureCommunications2018	Context: Archaeological - Period	1345	14	580-630 CE	..	Italy_North_EarlyMedieval_Langobards_1	Piedmont, Collegno	Italy	45.0792	7.5783	1240K	..	0.128259	88032	..	M	Italy, Piedmont, Collegno Family A (5 members) (CL102 is the mother of CL87, and CL87 is the mother of CL83 and CL84. CL83 and CL84 both have a 2nd or 3rd degree relationship with both CL102 and CL97)	R1b1a1b1a1a1c2a1c	..	..	0.39	n/a (<2x)	n/a (<2x)	0.0804	..	..	..	..	..	-0.045	0.06	Model_Misspecified	[0,0.073]	ds.half	..	PASS	Literature
SI-38	SI-38	petrous	2018	HaberAJHG2018	Context: Date of other individuals at the same site (SI-53, SI-42, SI-41, SI-39, SI-45)	800	87	1000-1300 CE	..	Lebanon_Medieval.SG	Sidon	Lebanon	33.5606	35.3981	Shotgun	1	0.509888	466787	..	M	n/a (no relatives detected)	E1b1b1a1b2	..	..	..	J1b4a1	..	..	..	..	..	..	..	-0.015	0.006	None	[0,0]	ds.minus	..	PASS	Literature
SI-42	SI-42	petrous	2018	HaberAJHG2018	Direct (WARNING MISSING LAB CODE): IntCal20	725	41	1159-1283 calCE (811±45 BP)	..	Lebanon_Medieval.SG	Sidon	Lebanon	33.5606	35.3981	Shotgun	1	0.609508	527712	..	M	n/a (no relatives detected)	T1a2	..	..	..	J1b1a1	..	..	..	..	..	..	..	-0.002	0.003	None	[0,0.004]	ds.minus	..	PASS	Literature
SI-45	SI-45	petrous	2018	HaberAJHG2018	Direct (WARNING MISSING LAB CODE): IntCal20	698	17	1222-1280 calCE (774±27 BP)	..	Lebanon_Medieval.SG	Sidon	Lebanon	33.5606	35.3981	Shotgun	1	3.60063	1107141	..	M	n/a (no relatives detected)	Q1b2a1a~	..	..	..	J1d1a1	..	..	..	..	..	..	..	-0.012	0.001	None	[0,0]	ds.minus	..	PASS	Literature
0LS03	TÜ 1977: matus 9	tooth (molar)	2019	SaagCurrentBiology2019	Context: Archaeological - Period	740	17	1180-1240 CE	..	Estonia_Medieval.SG	Ida-Viru, Kukruse, burial 9	Estonia	59.3828	27.3639	Shotgun	..	0.059112	68185	..	M	n/a (no relatives detected)	R1a1a1	..	..	..	U4d1	..	..	..	..	..	..	..	-0.006	0.029	None	[0,0.051]	ds.minus	..	PASS	Literature
IIa	AI 4115: matus 16	tooth (molar)	2019	SaagCurrentBiology2019	Context: Archaeological - Period	685	20	1230-1300 CE	..	Estonia_Medieval.SG	Saare, Karja, burial 16	Estonia	58.5033	22.7425	Shotgun	..	0.585605	508740	..	M	n/a (no relatives detected)	N1a1a1a1a1a1~	..	..	..	H3h1	..	..	..	..	..	..	..	0.003	0.014	None	[0,0.03]	ds.minus	..	PASS	Literature
IIf	AI 3680: matus 1	tooth (molar)	2019	SaagCurrentBiology2019	Context: Archaeological - Period	575	9	1360-1390 CE	..	Estonia_Medieval.SG	Valga, Otepää Piiri St., 1938, burial 1	Estonia	58.0594	26.4961	Shotgun	..	0.177177	189917	..	M	n/a (no relatives detected)	N1a1a1a1a1a1a	..	..	..	T2b	..	..	..	..	..	..	..	-0.012	0.03	None	[0,0.047]	ds.minus	..	PASS	Literature
IIg	AI 5366: matus 151	tooth (molar)	2019	SaagCurrentBiology2019	Context: Archaeological - Period	740	17	1180-1240 CE	..	Estonia_Medieval.SG	Lääne-Viru, Pada, burial 151	Estonia	59.4494	26.7139	Shotgun	..	0.087149	98773	..	M	n/a (no relatives detected)	N1a1a1a1a1a1a1b2~	..	..	..	U4a2b	..	..	..	..	..	..	..	-0.044	0.031	Model_Misspecified	[0,0.017]	ds.minus	..	PASS	Literature
IIIt	AI 5354: matus 43	tooth (molar)	2019	SaagCurrentBiology2019	Context: Archaeological - Period	600	58	1250-1450 CE	..	Estonia_Medieval.SG	Võru, Vaabina, burial 43	Estonia	57.86	26.5894	Shotgun	..	0.036159	42091	..	F	n/a (no relatives detected)	n/a (female)	n/a (female)	n/a (female)	..	U5a2a1	..	..	..	n/a (female)	n/a (female)	n/a (female)	n/a (female)	0.14	0.02	None	[0.101,0.179]	ds.minus	..	PASS	Literature
ILS01	TM A 153: matus 73	tooth (molar)	2019	SaagCurrentBiology2019	Context: Archaeological - Period	388	36	1500-1625 CE	..	Estonia_Medieval.SG	Tartu, Vana-Kuuste, burial 73	Estonia	58.2475	26.7628	Shotgun	..	0.06882	79012	..	M	n/a (no relatives detected)	R1a1a1	..	..	..	H11a1	..	..	..	..	..	..	..	-0.03	0.034	Model_Misspecified	[0,0.037]	ds.minus	..	PASS	Literature
IVLS09KT	TM A 155: matus 18	tooth (molar)	2019	SaagCurrentBiology2019	Context: Archaeological - Period	365	9	1570-1600 CE	..	Estonia_Medieval.SG	Tartu, Mäletjärve, burial 18	Estonia	58.3036	26.9478	Shotgun	..	0.30102	300495	..	M	n/a (no relatives detected)	J2b2a1	..	..	..	H2a1	..	..	..	..	..	..	..	-0.002	0.013	None	[0,0.023]	ds.minus	..	PASS	Literature
Yana_young	Yana_young	tooth	2019	SikoraNature2019	Direct: IntCal20	761	37	1053-1259 calCE (862±26 BP, Ox-A-32884)	..	Russia_Yana_Medieval.SG	Yana River	Russia	70.72	135.42	Shotgun	..	1.78498	936165	..	M	n/a (no relatives detected)	N1a1a1a1a4a1	..	..	..	D4o2a	..	..	..	..	..	..	..	-0.005	0.004	None	[0,0.003]	ds.minus	..	PASS	Literature
R1283	Palazzo della Cancelleria US 294 65 A	petrous	2019	AntonioGaoMootsScience2019	Direct: IntCal20	1095	50	772-955 calCE (1175±25 BP, UCIAMS-213633)	..	Italy_Medieval_EarlyModern.SG	Cancelleria	Italy	41.8965	12.4719	Shotgun	..	1.1457	794429	..	M	n/a (no relatives detected)	J2b	..	..	..	H12	..	..	..	..	..	..	..	-0.025	0.026	None	[0,0.026]	half	..	PASS	Literature
R1285	Palazzo della Cancelleria US 394	petrous	2019	AntonioGaoMootsScience2019	Direct: IntCal20	935	27	978-1120 calCE (1025±25 BP, UCIAMS-213634)	..	Italy_Medieval_EarlyModern.SG	Cancelleria	Italy	41.8965	12.4719	Shotgun	..	1.08477	770094	..	M	n/a (no relatives detected)	C1a2a1	..	..	..	T2c1a	..	..	..	..	..	..	..	-0.016	0.026	None	[0,0.035]	half	..	PASS	Literature
R1287	Palazzo della Cancelleria US 450 B	petrous	2019	AntonioGaoMootsScience2019	Context: Date on another individual, R1286 from same site	525	43	1350-1500 CE	..	Italy_Medieval_EarlyModern.SG	Cancelleria	Italy	41.8965	12.4719	Shotgun	..	1.23864	823148	..	M	n/a (no relatives detected)	R1b1a1b1a1a2	..	..	..	T2b	..	..	..	..	..	..	..	-0.034	0.023	None	[0,0.011]	half	..	PASS	Literature
R1290	Palazzo della Cancelleria US 501 94	petrous	2019	AntonioGaoMootsScience2019	Direct: IntCal20	602	30	1299-1400 calCE (615±25 BP, UCIAMS-213636)	..	Italy_Medieval_EarlyModern.SG	Cancelleria	Italy	41.8965	12.4719	Shotgun	..	1.1985	805973	..	F	n/a (no relatives detected)	n/a (female)	n/a (female)	n/a (female)	..	H1c3a	..	..	..	n/a (female)	n/a (female)	n/a (female)	n/a (female)	-0.009	0.024	None	[0,0.038]	half	..	PASS	Literature
R52	VM 07; MON BI; 2306	petrous	2019	AntonioGaoMootsScience2019	Context: Date on individual R54 in same stratigraphic unit	595	43	1280-1430 CE	..	Italy_Medieval_EarlyModern.SG	Villa Magna	Italy	41.6877	13.0865	Shotgun	..	0.747539	614842	..	M	n/a (no relatives detected)	G2a2a1a2a1b1~	..	..	..	T1a1	..	..	..	..	..	..	..	0.003	0.037	None	[0,0.076]	half	..	PASS	Literature
R53	VM 08; MON BI; 2676	petrous	2019	AntonioGaoMootsScience2019	Context: Date on individual R54 in same stratigraphic unit	595	43	1280-1430 CE	..	Italy_Medieval_EarlyModern.SG	Villa Magna	Italy	41.6877	13.0865	Shotgun	..	1.40427	871351	..	M	Italy, Villa Magna Family A (2 members) (R53-R54 2nd to 5th deg relation)	E1b1b1b1b	..	..	..	U2e1c1	..	..	..	..	..	..	..	-0.047	0.021	Model_Misspecified	[0,0]	half	..	PASS	Literature
R54	VM 09 BI 2688	petrous	2019	AntonioGaoMootsScience2019	Direct (WARNING MISSING LAB CODE AND UNCALIBRATED DATE): Calibration methodology unclear	595	43	1280-1430 calCE	..	Italy_Medieval_EarlyModern.SG	Villa Magna	Italy	41.6877	13.0865	Shotgun	..	0.887811	686492	..	M	Italy, Villa Magna Family A (2 members) (R53-R54 2nd to 5th deg relation)	J2b2a1a1a1a1a2a~	..	..	..	H4a1	..	..	..	..	..	..	..	0.024	0.041	None	[0,0.104]	half	..	PASS	Literature
R56	VM BI 2857	petrous	2019	AntonioGaoMootsScience2019	Context: Date on individual R54 in same stratigraphic unit	595	43	1280-1430 CE	..	Italy_Medieval_EarlyModern.SG	Villa Magna	Italy	41.6877	13.0865	Shotgun	..	0.957694	711291	..	F	n/a (no relatives detected)	n/a (female)	n/a (female)	n/a (female)	..	U5b3f	..	..	..	n/a (female)	n/a (female)	n/a (female)	n/a (female)	-0.025	0.035	None	[0,0.044]	half	..	PASS	Literature
R57	VM 3524	petrous	2019	AntonioGaoMootsScience2019	Context: Date on individual R54 in same stratigraphic unit	595	43	1280-1430 CE	..	Italy_Medieval_EarlyModern.SG	Villa Magna	Italy	41.6877	13.0865	Shotgun	..	1.29347	831203	..	F	n/a (no relatives detected)	n/a (female)	n/a (female)	n/a (female)	..	I1a1a3	..	..	..	n/a (female)	n/a (female)	n/a (female)	n/a (female)	0.004	0.028	None	[0,0.059]	half	..	PASS	Literature
R58	VM 09; MON BI; 3550	petrous	2019	AntonioGaoMootsScience2019	Context: Archaeological - Period	850	231	700-1500 CE	..	Italy_Medieval_EarlyModern.SG	Villa Magna	Italy	41.6877	13.0865	Shotgun	..	1.67146	934084	..	M	n/a (no relatives detected)	R1b1a1b1a1a1c1a	..	..	..	H1c3	..	..	..	..	..	..	..	-0.009	0.023	None	[0,0.036]	half	..	PASS	Literature
R59	VM 3864	petrous	2019	AntonioGaoMootsScience2019	Direct (WARNING MISSING LAB CODE AND UNCALIBRATED DATE): Calibration methodology unclear	1045	49	820-990 calCE	..	Italy_Medieval_EarlyModern.SG	Villa Magna	Italy	41.6877	13.0865	Shotgun	..	1.52991	901407	..	M	n/a (no relatives detected)	E1b1b1a1a1c1b2~	..	..	..	N1b1a	..	..	..	..	..	..	..	-0.031	0.017	None	[0,0.002]	half	..	PASS	Literature
R60	VM 10; MON 3885	petrous	2019	AntonioGaoMootsScience2019	Context: Date on individual R59 in same stratigraphic unit	1045	49	820-990 CE	..	Italy_Medieval_EarlyModern.SG	Villa Magna	Italy	41.6877	13.0865	Shotgun	..	2.02957	996584	..	F	n/a (no relatives detected)	n/a (female)	n/a (female)	n/a (female)	..	T2c1	..	..	..	n/a (female)	n/a (female)	n/a (female)	n/a (female)	-0.007	0.026	None	[0,0.044]	half	..	PASS	Literature
R64	VM 4342	petrous	2019	AntonioGaoMootsScience2019	Direct (WARNING MISSING LAB CODE AND UNCALIBRATED DATE): Calibration methodology unclear	840	23	1070-1150 calCE	..	Italy_Medieval_EarlyModern.SG	Villa Magna	Italy	41.6877	13.0865	Shotgun	..	2.11716	1009917	..	M	n/a (no relatives detected)	G2a2a1a2a1b1~	..	..	..	HV0a	..	..	..	..	..	..	..	-0.045	0.027	Model_Misspecified	[0,0.008]	half	..	PASS	Literature
R65	VM 09; MON BII; 4378	petrous	2019	AntonioGaoMootsScience2019	Context: Date on individual R64 in same stratigraphic unit	840	23	1070-1150 calCE	..	Italy_Medieval_EarlyModern.SG	Villa Magna	Italy	41.6877	13.0865	Shotgun	..	2.20718	1019225	..	F	n/a (no relatives detected)	n/a (female)	n/a (female)	n/a (female)	..	T2b	..	..	..	n/a (female)	n/a (female)	n/a (female)	n/a (female)	-0.007	0.018	None	[0,0.028]	half	..	PASS	Literature
R969	34/G/73	petrous	2019	AntonioGaoMootsScience2019	Context: Archaeological - Period	300	29	1600-1700 CE	..	Italy_Medieval_EarlyModern.SG	Tivoli Palazzo Cianti	Italy	41.9559	12.7543	Shotgun	..	2.62085	1062247	..	M	n/a (no relatives detected)	J2a1a1a2b2a1b1~	..	..	..	U5b	..	..	..	..	..	..	..	-0.015	0.017	None	[0,0.018]	half	..	PASS	Literature
R973	45/G/72	petrous	2019	AntonioGaoMootsScience2019	Context: Archaeological - Period	300	29	1600-1700 CE	..	Italy_Medieval_EarlyModern.SG	Tivoli Palazzo Cianti	Italy	41.9559	12.7543	Shotgun	..	1.23945	800800	..	F	n/a (no relatives detected)	n/a (female)	n/a (female)	n/a (female)	..	HV+16311	..	..	..	n/a (female)	n/a (female)	n/a (female)	n/a (female)	-0.026	0.019	None	[0,0.011]	half	..	PASS	Literature
I12221	GC4	bone	2020	FernandesNatureEcologyEvolution2020	Direct: IntCal20	1005	34	892-994 calCE (1100±20 BP, PSUAMS-6157)	..	Italy_Sardinia_EarlyMedieval_published	Sardinia, Sant'Elia Cape, Grotta Colombi	Italy	39.1808	9.1585	1240K	1	0.068323	77339	..	M	n/a (no relatives detected)	E1b1b1b2a1a~	..	..	30.7851	U5a2b3	[0.981,0.998]	0.045	0.387	23	n/a (<200 SNPs)	n/a (<200 SNPs)	n/a (<200 SNPs)	..	..	..	..	ds.half	S12221.Y1.E1.L1	PASS	damage.ss.half=0.048
SNN001	SSSN 02 1077	Tooth	2020	MarcusNatureCommunications2020	Direct: IntCal20	603	29	1302-1398 calCE (615±17 BP, MAMS-39534)	..	Italy_Sardinia_Medieval	Sassari, SAS, San Nicola Necropoli Esterna	Italy	40.7269	8.55838	1240K	1	0.120681	124736	..	M	n/a (no relatives detected)	E1b1b1a1b1	..	..	34.4	U5a1d2a	[0.98,1.00]	0.1586	..	..	0.034	1	[0,0.101]	-0.035	0.032	Model_Misspecified	[0,0.028]	ds.half	SNN001.A0101	PASS	Literature
SNN002	SSSN 02 1065	Tooth	2020	MarcusNatureCommunications2020	Direct: IntCal20	604	31	1297-1396 calCE (627±19 BP, MAMS-39535)	..	Italy_Sardinia_Medieval	Sassari, SAS, San Nicola Necropoli Esterna	Italy	40.7269	8.55838	1240K	1	0.133827	136412	..	M	n/a (no relatives detected)	R1b1a1b1a1a2	..	..	40.9	H1j2a	[0.98,1.00]	0.1315	..	..	0.014	0.6	[0,0.057]	0.016	0.02	None	[0,0.055]	ds.half	SNN002.A0101	PASS	Literature
SNN003	SSSN 1045	Tooth	2020	MarcusNatureCommunications2020	Direct: IntCal20	481	33	1440-1611 calCE (411±19 BP, MAMS-39536)	..	Italy_Sardinia_Medieval	Sassari, SAS, San Nicola Necropoli Esterna	Italy	40.7269	8.55838	1240K	1	0.510139	406068	..	F	n/a (no relatives detected)	n/a (female)	n/a (female)	n/a (female)	73.8	H3f1	[0.98,1.00]	0.1026	..	n/a (female)	n/a (female)	n/a (female)	n/a (female)	-0.014	0.018	None	[0,0.021]	ds.half	SNN003.A0101	PASS	Literature
SNN004	SSSN 1107Ê	Tooth	2020	MarcusNatureCommunications2020	Direct: IntCal20	674	10	1261-1295 calCE (737±19 BP, MAMS-39537)	..	Italy_Sardinia_Medieval	Sassari, SAS, San Nicola Necropoli Esterna	Italy	40.7269	8.55838	1240K	1	0.224702	221520	..	M	n/a (no relatives detected)	R1b1a1b	..	..	8.6	J2b1a7	[0.98,1.00]	0.1081	..	..	0.019	1.2	[0,0.052]	0.016	0.025	None	[0,0.065]	ds.half	SNN004.A0101	PASS	Literature
NIEcap6	tooth36	tooth	2018	SullivanScienceAdvances2018	Context: Archaeological - Period	1345	14	580-630 CE	..	Germany_EarlyMedieval_Alemanic_Langobardian	Niederstotzingen, Southern Germany	Germany	48.5411	10.2331	1240K	1	0.326257	279240	..	M	Germany, Niederstotzingen Family A (5 members) (NIEcap9-NIEcap1-NIEcap6 are grandfather-father-son; NIEcap4 is NIEcap9's brother; NIEcap3 is NIEcap1's brother)	R1b1a1b1a1a1c2b	..	..	278.7	H65a	..	..	..	..	-0.00068	..	..	-0.056	0.021	Model_Misspecified	[0,0]	ds.half	1333	PASS	..
NIEcap3	tooth42	tooth	2018	SullivanScienceAdvances2018	Context: Archaeological - Period	1345	14	580-630 CE	..	Germany_EarlyMedieval_Alemanic_Byzantine	Niederstotzingen, Southern Germany	Germany	48.5411	10.2331	1240K	1	1.66505	645365	..	M	Germany, Niederstotzingen Family A (5 members) (NIEcap9-NIEcap1-NIEcap6 are grandfather-father-son; NIEcap4 is NIEcap9's brother; NIEcap3 is NIEcap1's brother)	G2a2b1a	..	..	40.4	I5a1b	..	..	..	..	0.000928	..	..	-0.016	0.008	None	[0,0]	ds.half	1573	PASS	..
NIEcap4	tooth34	tooth	2018	SullivanScienceAdvances2018	Context: Archaeological - Period	1345	14	580-630 CE	..	Germany_EarlyMedieval_Alemanic_Byzantine	Niederstotzingen, Southern Germany	Germany	48.5411	10.2331	1240K	1	0.305517	258201	..	M	Germany, Niederstotzingen Family A (5 members) (NIEcap9-NIEcap1-NIEcap6 are grandfather-father-son; NIEcap4 is NIEcap9's brother; NIEcap3 is NIEcap1's brother)	R1b1a1b1a1a1c2b2b1a1a	..	..	24.77	U5a1a1	..	..	..	..	0.000982	..	..	0.006	0.024	None	[0,0.053]	ds.half	1578	PASS	..
VK101	Iceland_125; Iceland_HSM-A-125	tooth	2020	MargaryanWillerslevNature2020	Context: Archaeological - Period	850	115	900-1300 CE	..	Iceland_Viking.SG	Hofstadir	Iceland	65.61	-17.16	Shotgun	..	1.93	845043	..	M	n/a (no relatives detected)	R1b1a1b1a1a2d1a1	..	R1b1a1b1a1a2d1a1	400.6	U5b1g	..	..	..	..	..	..	..	..	..	..	..	ds.minus	..	PASS	Literature
VK102	Iceland_128; Iceland_HSM-A-128	tooth	2020	MargaryanWillerslevNature2020	Context: Archaeological - Period	850	115	900-1300 CE	..	Iceland_Viking.SG	Hofstadir	Iceland	65.61	-17.16	Shotgun	..	4.16	1018279	..	M	n/a (no relatives detected)	I1a2a1a1c2~	..	R1b1a1b1a1a1	103.6	J1c3f	..	..	..	..	..	..	..	..	..	..	..	ds.minus	..	PASS	Literature
VK108	Sweden_Ljungbacka; Sweden_Ljungbacka_Grav4A_MHM6031	tooth	2020	MargaryanWillerslevNature2020	Context: Archaeological - Period	950	115	800-1200 CE	..	Sweden_Viking.SG	Malmo, Ljungbacka	Sweden	55.54	13.05	Shotgun	..	0.87	577300	..	F	n/a (no relatives detected)	n/a (female)	n/a (female)	n/a (female)	379.9	J2b1a	..	..	..	..	..	..	..	..	..	..	..	ds.minus	..	PASS	Literature
VK114	Norway_Trondheim_SK332	tooth	2020	MargaryanWillerslevNature2020	Context: Archaeological - Period	750	58	1100-1300 CE	..	Norway_Medieval.SG	Nor Mid, Trondheim	Norway	63.43	10.39	Shotgun	..	0.16	167287	..	F	n/a (no relatives detected)	n/a (female)	n/a (female)	n/a (female)	33.2	R1a1a	..	..	..	..	..	..	..	..	..	..	..	ds.minus	..	PASS	Literature
VK117	Norway_Trondheim_SK328	tooth	2020	MargaryanWillerslevNature2020	Context: Archaeological - Period	750	58	1100-1300 CE	..	Norway_Medieval.SG	Nor Mid, Trondheim	Norway	63.43	10.39	Shotgun	..	0.23	240447	..	M	n/a (no relatives detected)	R1b1a1b1a1a2	..	R1b1a1b1a1	44.1	H1a3a	..	..	..	..	..	..	..	..	..	..	..	ds.minus	..	PASS	Literature
VK118	Norway_Trondheim_SK271	tooth	2020	MargaryanWillerslevNature2020	Context: Archaeological - Period	750	58	1100-1300 CE	..	Norway_Medieval.SG	Nor Mid, Trondheim	Norway	63.43	10.39	Shotgun	..	6.08	1100532	..	F	n/a (no relatives detected)	n/a (female)	n/a (female)	n/a (female)	207.7	H1bb	..	..	..	..	..	..	..	..	..	..	..	ds.minus	..	PASS	Literature
VK122	Iceland_A114; Iceland_HSM-A-114	tooth	2020	MargaryanWillerslevNature2020	Context: Archaeological - Period	850	115	900-1300 CE	..	Iceland_Viking.SG	Hofstadir	Iceland	65.61	-17.16	Shotgun	..	1.31	824496	..	F	n/a (no relatives detected)	n/a (female)	n/a (female)	n/a (female)	115.6	H24a	..	..	..	..	..	..	..	..	..	..	..	ds.minus	..	PASS	Literature
VK123	Iceland_X104; Iceland_HSM-X-104	tooth	2020	MargaryanWillerslevNature2020	Context: Archaeological - Period	850	115	900-1300 CE	..	Iceland_Viking.SG	Hofstadir	Iceland	65.61	-17.16	Shotgun	..	1.15	644642	..	M	n/a (no relatives detected)	R2	..	R2a2b1	147.9	J1c9	..	..	..	..	..	..	..	..	..	..	..	ds.minus	..	PASS	Literature
VK124	Norway_Trondheim_SK356	tooth	2020	MargaryanWillerslevNature2020	Context: Archaeological - Period	750	58	1100-1300 CE	..	Norway_Medieval.SG	Nor Mid, Trondheim	Norway	63.43	10.39	Shotgun	..	0.2	129645	..	F	n/a (no relatives detected)	n/a (female)	n/a (female)	n/a (female)	25.3	H10a1	..	..	..	..	..	..	..	..	..	..	..	ds.minus	..	PASS	Literature
VK127	Iceland_HDR08	tooth	2020	MargaryanWillerslevNature2020	Context: Archaeological - Period	1000	29	900-1000 CE	..	Iceland_Viking.SG	Hringsdalur	Iceland	65.71	-23.75	Shotgun	..	1.06	553804	..	M	n/a (no relatives detected)	R1a1a1b1a3a2b	..	R1a1a1b1a3a2b	357.9	H3g1b	..	..	..	..	..	..	..	..	..	..	..	ds.minus	..	PASS	Literature
VK128	Iceland_HDR111; Iceland_HDR/111	tooth	2020	MargaryanWillerslevNature2020	Context: Archaeological - Period	1000	29	900-1000 CE	..	Iceland_Viking.SG	Hringsdalur	Iceland	65.71	-23.75	Shotgun	..	1.49	854956	..	F	n/a (no relatives detected)	n/a (female)	n/a (female)	n/a (female)	116.1	H+195	..	..	..	..	..	..	..	..	..	..	..	ds.minus	..	PASS	Literature
VK129	Iceland_ING08	petrous	2020	MargaryanWillerslevNature2020	Context: Archaeological - Period	1000	29	900-1000 CE	..	Iceland_Viking.SG	Ingiridarstadir	Iceland	65.79	-17.34	Shotgun	..	3.62	1088427	..	M	n/a (no relatives detected)	R1a1a1b1a3a1	..	R1a1a1b1a3a1	150.2	U5b1b1a	..	..	..	..	..	..	..	..	..	..	..	ds.minus	..	PASS	Literature
VK133	Denmark_Galgedil KO	tooth	2020	MargaryanWillerslevNature2020	Context: Archaeological - Period	1050	115	700-1100 CE	..	Denmark_Viking.SG	Funen, Galgedil	Denmark	55.5	10.33	Shotgun	..	0.04	31032	..	M	n/a (no relatives detected)	R1b1a1b1a1	..	R1b1a1b1a1a1c2b2a1b1a	130	K1a4a1a3	..	..	..	..	..	..	..	..	..	..	..	ds.minus	..	PASS	Literature
VK138	Denmark_Galgedil AQQ	tooth	2020	MargaryanWillerslevNature2020	Context: Archaeological - Period	1000	87	800-1100 CE	..	Denmark_Viking.SG	Funen, Galgedil	Denmark	55.5	10.33	Shotgun	..	0.39	326678	..	M	n/a (no relatives detected)	R1b1a1b1a1a2b1c1a1a2	..	R1b1a1b1a1a2b1c1	164.4	T2b5	..	..	..	..	..	..	..	..	..	..	..	ds.minus	..	PASS	Literature
VK139	Denmark_Galgedil ANG	tooth	2020	MargaryanWillerslevNature2020	Context: Archaeological - Period	1000	87	800-1100 CE	..	Denmark_Viking.SG	Funen, Galgedil	Denmark	55.5	10.33	Shotgun	..	0.56	362848	..	M	n/a (no relatives detected)	R1a1a1b1a1a1c1i~	..	R1a1a1b1a1a1c1	87	J1c3k	..	..	..	..	..	..	..	..	..	..	..	ds.minus	..	PASS	Literature
VK141	Denmark_Galgedil OMB/BFQ	tooth	2020	MargaryanWillerslevNature2020	Context: Archaeological - Period	1000	29	900-1000 CE	..	Denmark_Viking.SG	Funen, Galgedil	Denmark	55.5	10.33	Shotgun	..	1.91	780367	..	F	n/a (no relatives detected)	n/a (female)	n/a (female)	n/a (female)	138.2	H1as	..	..	..	..	..	..	..	..	..	..	..	ds.minus	..	PASS	Literature
VK143	UK_Oxford_#7; UK_Oxford_sk 1951	petrous, tooth	2020	MargaryanWillerslevNature2020	Context: Archaeological - Period	1010	35	880-1000 CE	..	England_Viking.SG	England, Oxford, St John's College Oxford	United Kingdom	51.76	-1.26	Shotgun	..	1.04	728124	..	M	n/a (no relatives detected)	R1b1a1b1a1a1c1a2	R-DF96	R1b1a1b1a1a1c1a2	171	U5b1b1+@16192	..	..	..	..	..	..	..	..	..	..	..	ds.minus	..	PASS	Literature
VK144	UK_Oxford_#8; UK_Oxford_sk 1756	tooth	2020	MargaryanWillerslevNature2020	Context: Archaeological - Period	1010	35	880-1000 CE	..	England_Viking.SG	England, Oxford, St John's College Oxford	United Kingdom	51.76	-1.26	Shotgun	..	0.16	99618	..	M	n/a (no relatives detected)	I	I1	I1	67.1	V1a1	..	..	..	..	..	..	..	..	..	..	..	ds.minus	..	PASS	Literature
VK145	UK_Oxford_#9; UK_Oxford_sk 1783	petrous, tooth	2020	MargaryanWillerslevNature2020	Context: Archaeological - Period	1010	35	880-1000 CE	..	England_Viking.SG	England, Oxford, St John's College Oxford	United Kingdom	51.76	-1.26	Shotgun	..	1.11	751513	..	M	n/a (no relatives detected)	R1a1a1	R-Z645	R1a1a1	115.9	H17	..	..	..	..	..	..	..	..	..	..	..	ds.minus	..	PASS	Literature
VK146	UK_Oxford_#10; UK_Oxford_sk 1785	petrous, tooth	2020	MargaryanWillerslevNature2020	Context: Archaeological - Period	1010	35	880-1000 CE	..	England_Viking.SG	England, Oxford, St John's College Oxford	United Kingdom	51.76	-1.26	Shotgun	..	1.18	775829	..	M	n/a (no relatives detected)	I1a2a1a1d1a1a	I-Y3000	I1a2a1a1d1a1a	177.7	J1c3e1	..	..	..	..	..	..	..	..	..	..	..	ds.minus	..	PASS	Literature
VK147	UK_Oxford_#11; UK_Oxford_sk 1864	petrous	2020	MargaryanWillerslevNature2020	Context: Archaeological - Period	1010	35	880-1000 CE	..	England_Viking.SG	England, Oxford, St John's College Oxford	United Kingdom	51.76	-1.26	Shotgun	..	0.82	607488	..	M	n/a (no relatives detected)	..	R-P312	R1b1a1b1a1a2	60	T1a1q	..	..	..	..	..	..	..	..	..	..	..	ds.minus	..	PASS	Literature
VK148	UK_Oxford_#12; UK_Oxford_sk 1787	petrous	2020	MargaryanWillerslevNature2020	Context: Archaeological - Period	1010	35	880-1000 CE	..	England_Viking.SG	England, Oxford, St John's College Oxford	United Kingdom	51.76	-1.26	Shotgun	..	0.04	39111	..	M	n/a (no relatives detected)	I1	I1	I1	9.1	H6a1a	..	..	..	..	..	..	..	..	..	..	..	ds.minus	..	PASS	Literature
VK14	Russia_Ladoga_5680-12	bone, tooth	2020	MargaryanWillerslevNature2020	Context: Archaeological - Period	900	87	900-1200 CE	..	Russia_Viking.SG	Ladoga	Russia	60	32.3	Shotgun	..	0.16	160351	..	M	n/a (no relatives detected)	I1	..	I1	95	J1c1a	..	..	..	..	..	..	..	..	..	..	..	ds.minus	..	PASS	Literature
VK151	UK_Oxford_#15; UK_Oxford_sk 1963	petrous, tooth	2020	MargaryanWillerslevNature2020	Context: Archaeological - Period	1010	35	880-1000 CE	..	England_Viking.SG	England, Oxford, St John's College Oxford	United Kingdom	51.76	-1.26	Shotgun	..	1.14	762406	..	M	n/a (no relatives detected)	I1	I-Z2336	I1	126.9	T2b4+152	..	..	..	..	..	..	..	..	..	..	..	ds.minus	..	PASS	Literature
VK154	Poland_Bodzia B2; Poland_Bodzia E37	tooth	2020	MargaryanWillerslevNature2020	Context: Archaeological - Period	950	58	900-1100 CE	..	Poland_Viking.SG	Bodzia	Poland	52.7	18.9	Shotgun	..	2.94	1023274	..	F	Bodzia Family B (3 Members) (VK154.SG, VK156.SG have a 2d relationship; VK153.SG, VK154.SG have a 2d relationship; VK153.SG-VK156.SG are father-son)	n/a (female)	n/a (female)	n/a (female)	157.5	H1c3	..	..	..	..	..	..	..	..	..	..	..	ds.minus	..	PASS	Literature
VK156	Poland_Bodzia B4; Poland_Bodzia E58	tooth	2020	MargaryanWillerslevNature2020	Context: Archaeological - Period	950	58	900-1100 CE	..	Poland_Viking.SG	Bodzia	Poland	52.7	18.9	Shotgun	..	0.96	608275	..	M	Bodzia Family B (3 Members) (VK154.SG, VK156.SG have a 2d relationship; VK153.SG, VK154.SG have a 2d relationship; VK153.SG-VK156.SG are father-son)	R1a1a1b1a2a2	..	R1a1a1b1a2a	114	J1c2c2a	..	..	..	..	..	..	..	..	..	..	..	ds.minus	..	PASS	Literature
VK157	Poland_Bodzia B5; Poland_Bodzia E864/I	tooth	2020	MargaryanWillerslevNature2020	Context: Archaeological - Period	950	58	900-1100 CE	..	Poland_Viking.SG	Bodzia	Poland	52.7	18.9	Shotgun	..	0.98	613489	..	M	Bodzia Family A (2 Members) (VK155.SG, VK157.SG have a 1d relationship)	I	..	I1	114.9	H1c	..	..	..	..	..	..	..	..	..	..	..	ds.minus	..	PASS	Literature
VK158	Russia_Pskov_7283-18	tooth	2020	MargaryanWillerslevNature2020	Context: Archaeological - Period	950	58	900-1100 CE	..	Russia_Viking.SG	Pskov	Russia	57.81	28.34	Shotgun	..	0.04	38426	..	F	n/a (no relatives detected)	n/a (female)	n/a (female)	n/a (female)	68.8	N1b1a	..	..	..	..	..	..	..	..	..	..	..	ds.minus	..	PASS	Literature
VK159	Russia_Pskov_7283-20	tooth	2020	MargaryanWillerslevNature2020	Context: Archaeological - Period	950	58	900-1100 CE	..	Russia_Viking.SG	Pskov	Russia	57.81	28.34	Shotgun	..	0.36	289949	..	M	n/a (no relatives detected)	R1b1a1b	..	R1b1a1b1a1	86.5	U2e2a1d	..	..	..	..	..	..	..	..	..	..	..	ds.minus	..	PASS	Literature
VK15	Russia_Ladoga_5680-16	tooth	2020	MargaryanWillerslevNature2020	Context: Archaeological - Period	900	87	900-1200 CE	..	Russia_Viking.SG	Ladoga	Russia	60	32.3	Shotgun	..	1.22	684049	..	F	n/a (no relatives detected)	n/a (female)	n/a (female)	n/a (female)	130.3	J1b1a1	..	..	..	..	..	..	..	..	..	..	..	ds.minus	..	PASS	Literature
VK163	UK_Oxford_#1; UK_Oxford_sk 1870	petrous	2020	MargaryanWillerslevNature2020	Context: Archaeological - Period	1010	35	880-1000 CE	..	England_Viking.SG	England, Oxford, St John's College Oxford	United Kingdom	51.76	-1.26	Shotgun	..	0.02	17112	..	M	n/a (no relatives detected)	I	..	I1	76.8	U2e2a1a1	..	..	..	..	..	..	..	..	..	..	..	ds.minus	..	PASS	Literature
VK165	UK_Oxford_#3; UK_Oxford_sk 1876	petrous, tooth	2020	MargaryanWillerslevNature2020	Context: Archaeological - Period	1010	35	880-1000 CE	..	England_Viking.SG	England, Oxford, St John's College Oxford	United Kingdom	51.76	-1.26	Shotgun	..	1.11	748828	..	M	n/a (no relatives detected)	I1a1b1a3a~	I-Y15022	I1a1b1a3a~	176.8	U4b1b1	..	..	..	..	..	..	..	..	..	..	..	ds.minus	..	PASS	Literature
VK166	UK_Oxford_#4; UK_Oxford_sk 1891	petrous	2020	MargaryanWillerslevNature2020	Context: Archaeological - Period	1010	35	880-1000 CE	..	England_Viking.SG	England, Oxford, St John's College Oxford	United Kingdom	51.76	-1.26	Shotgun	..	4.5	1063850	..	M	n/a (no relatives detected)	R1b1a1b1a1a2a1b1a1a~	R-Y30608	R1b1a1b1a1a2a1b1a1a~	163.8	H3ag	..	..	..	..	..	..	..	..	..	..	..	ds.minus	..	PASS	Literature
VK167	UK_Oxford_#5; UK_Oxford_sk 1898	petrous, tooth	2020	MargaryanWillerslevNature2020	Context: Archaeological - Period	1010	35	880-1000 CE	..	England_Viking.SG	England, Oxford, St John's College Oxford	United Kingdom	51.76	-1.26	Shotgun	..	0.9	663876	..	M	United Kingdom, England, Oxford, St John's College Oxford Family A (2 Members) (VK167.SG, VK168.SG have a 2d relationship)	I1	I-DF29	I1	87.2	H4a1a4b	..	..	..	..	..	..	..	..	..	..	..	ds.minus	..	PASS	Literature
VK168	UK_Oxford_#6; UK_Oxford_sk 1899	petrous	2020	MargaryanWillerslevNature2020	Context: Archaeological - Period	1010	35	880-1000 CE	..	England_Viking.SG	England, Oxford, St John's College Oxford	United Kingdom	51.76	-1.26	Shotgun	..	1.19	775515	..	M	United Kingdom, England, Oxford, St John's College Oxford Family A (2 Members) (VK167.SG, VK168.SG have a 2d relationship)	R1b1a1b1a1a	R-S261	R1b1a1b1a1a1b	125.6	H4a1a4b	..	..	..	..	..	..	..	..	..	..	..	ds.minus	..	PASS	Literature
VK16	Russia_Ladoga_5680-2	tooth	2020	MargaryanWillerslevNature2020	Context: Archaeological - Period	900	87	900-1200 CE	..	Russia_Viking.SG	Ladoga	Russia	60	32.3	Shotgun	..	0.23	230914	..	M	n/a (no relatives detected)	I1	..	I1	62.4	X2b4	..	..	..	..	..	..	..	..	..	..	..	ds.minus	..	PASS	Literature
VK170	Isle-of-Man_Balladoole	petrous, tooth	2020	MargaryanWillerslevNature2020	Context: Archaeological - Period	1050	58	800-1000 CE	..	IsleOfMan_Viking.SG	IsleOfMan, Balladoole	Isle of Man	54.08	-4.68	Shotgun	..	1.22	795598	..	M	n/a (no relatives detected)	R1b1a1b1a1a	R-S493	R1b1a1b1a1a1b	223.1	HV9b	..	..	..	..	..	..	..	..	..	..	..	ds.minus	..	PASS	Literature
VK171	Wales_Cardiff_burial#4; Wales_Cardiff_burial#4_GL99	tooth	2020	MargaryanWillerslevNature2020	Direct: IntCal20; R_combine	945	49	897-1037 calCE (1043±29 BP) [R_combine: (1030±40 BP, Beta-150715); (1055±40 BP, OxA-33786)]	..	England_Viking.SG	Anglesey, Wales, Glyn Llanbedrgoch	United Kingdom	53.3	-4.22	Shotgun	..	0.11	105109	..	F	n/a (no relatives detected)	n/a (female)	n/a (female)	n/a (female)	52.5	H2a2b4	..	..	..	..	..	..	..	..	..	..	..	ds.minus	..	PASS	Literature
VK172	UK_Oxford_#16; UK_Oxford_sk 1968	petrous	2020	MargaryanWillerslevNature2020	Context: Archaeological - Period	1010	35	880-1000 CE	..	England_Viking.SG	England, Oxford, St John's College Oxford	United Kingdom	51.76	-1.26	Shotgun	..	1.19	766074	..	M	n/a (no relatives detected)	R1a1a1b1a3a1	R-L448	R1a1a1b1a3a1	99.6	I1a1e	..	..	..	..	..	..	..	..	..	..	..	ds.minus	..	PASS	Literature
VK173	UK_Oxford_#17; UK_Oxford_sk 1978	petrous	2020	MargaryanWillerslevNature2020	Context: Archaeological - Period	1010	35	880-1000 CE	..	England_Viking.SG	England, Oxford, St John's College Oxford	United Kingdom	51.76	-1.26	Shotgun	..	1.23	782429	..	M	n/a (no relatives detected)	I2a1b1a1a1b1a	I-Y3684	I2a1b1a1a1b1a	121	U5a1b+16362	..	..	..	..	..	..	..	..	..	..	..	ds.minus	..	PASS	Literature
VK174	UK_Oxford_#18; UK_Oxford_sk 1984	petrous, tooth	2020	MargaryanWillerslevNature2020	Context: Archaeological - Period	1010	35	880-1000 CE	..	England_Viking.SG	England, Oxford, St John's College Oxford	United Kingdom	51.76	-1.26	Shotgun	..	0.94	682707	..	M	n/a (no relatives detected)	R1b1a1b1a1a1c2b	R-Z7	R1b1a1b1a1a1c2b	98.4	H1+16239	..	..	..	..	..	..	..	..	..	..	..	ds.minus	..	PASS	Literature
VK175	UK_Oxford_#19; UK_Oxford_sk 1996	petrous, tooth	2020	MargaryanWillerslevNature2020	Context: Archaeological - Period	1010	35	880-1000 CE	..	England_Viking.SG	England, Oxford, St John's College Oxford	United Kingdom	51.76	-1.26	Shotgun	..	0.91	651549	..	M	n/a (no relatives detected)	R1b1a1b1a1	R-L52	R1b1a1b1a1	124.2	H1a1	..	..	..	..	..	..	..	..	..	..	..	ds.minus	..	PASS	Literature
VK176	UK_Oxford_#20; UK_Oxford_sk 1990	petrous	2020	MargaryanWillerslevNature2020	Context: Archaeological - Period	1010	35	880-1000 CE	..	England_Viking.SG	England, Oxford, St John's College Oxford	United Kingdom	51.76	-1.26	Shotgun	..	2.42	1024934	..	M	n/a (no relatives detected)	I1a1b1a1	I-P109	I1a1b1a1	167.4	H10	..	..	..	..	..	..	..	..	..	..	..	ds.minus	..	PASS	Literature
VK177	UK_Oxford_#21; UK_Oxford_sk 2056	petrous, tooth	2020	MargaryanWillerslevNature2020	Context: Archaeological - Period	1010	35	880-1000 CE	..	England_Viking.SG	England, Oxford, St John's College Oxford	United Kingdom	51.76	-1.26	Shotgun	..	1.06	724547	..	M	n/a (no relatives detected)	R1b1a1b1a1a2b1	R-Y22190	R1b1a1b1a1a2b1	134.8	H82	..	..	..	..	..	..	..	..	..	..	..	ds.minus	..	PASS	Literature
VK17	Russia_Ladoga_5680-17	bone, tooth	2020	MargaryanWillerslevNature2020	Context: Archaeological - Period	900	87	900-1200 CE	..	Russia_Viking.SG	Ladoga	Russia	60	32.3	Shotgun	..	0.52	445272	..	M	n/a (no relatives detected)	T1a1a1	..	T1a1a	128.6	U5a2a1b	..	..	..	..	..	..	..	..	..	..	..	ds.minus	..	PASS	Literature
VK19	Russia_Ladoga_5757-1	bone	2020	MargaryanWillerslevNature2020	Context: Archaeological - Period	900	87	900-1200 CE	..	Russia_Viking.SG	Ladoga	Russia	60	32.3	Shotgun	..	0.63	521672	..	F	Ladoga Family A (2 Members) (VK19.SG, VK408.SG have a 2d relationship)	n/a (female)	n/a (female)	n/a (female)	120.3	J1c	..	..	..	..	..	..	..	..	..	..	..	ds.minus	..	PASS	Literature
VK200	Poland_Czersk gr. 609	tooth	2020	MargaryanWillerslevNature2020	Direct: IntCal20	1059	40	892-1021 calCE (1085±30 BP, Poz-68711)	..	Poland_Viking.SG	Czersk	Poland	52.08	21.02	Shotgun	..	0.02	15414	..	M	n/a (no relatives detected)	R	..	R	40.6	J1b1a1b	..	..	..	..	..	..	..	..	..	..	..	ds.minus	..	PASS	Literature
VK202	Orkney_Buckquoy, sk 7B	petrous	2020	MargaryanWillerslevNature2020	Context: Archaeological - Period	1000	29	900-1000 CE	..	Scotland_Viking.SG	Scotland, Orkney, Buckquoy Birsay	United Kingdom	59.134	-3.323	Shotgun	..	1.13	757432	..	M	n/a (no relatives detected)	R1b1a1b1a1a2c1a3a2	R-CTS4466	R1b1a1b1a1a2c1a3a2	95.8	H1ai1	..	..	..	..	..	..	..	..	..	..	..	ds.minus	..	PASS	Literature
VK203	Orkney_BY78, Ar. 1, sk 3	tooth	2020	MargaryanWillerslevNature2020	Direct (WARNING NEED R_combine, NON-OVERLAPPING DATES USE UNION AND USE MEAN OF ENDPOINTS OF RANGE, MISSING UNCALIBRATED DATES, MISSING LAB CODES, MOVE TO INTCAL20): IntCal13	1589	177	54-668 CE [union of two dates: (54-130 calCE); (548-668 calCE)]	..	Scotland_Viking.SG	Scotland, Orkney, Brough Road Birsay	United Kingdom	59.133	-3.319	Shotgun	..	1.31	779720	..	M	n/a (no relatives detected)	R1b1a1b1a1a2b1	R-DF13	R1b1a1b1a1a2c1	117.2	H4a1a1a1a1	..	..	..	..	..	..	..	..	..	..	..	ds.minus	..	PASS	Literature
VK204	Orkney_Newark for Brothwell	tooth	2020	MargaryanWillerslevNature2020	Context: Archaeological - Period	1000	29	900-1000 CE	..	Scotland_Viking.SG	Scotland, Orkney, Newark Deerness	United Kingdom	58.93	-2.75	Shotgun	..	1.03	729534	..	M	n/a (no relatives detected)	..	R-S375	R1b1a1b1a1a1b1a	119.2	H1m	..	..	..	..	..	..	..	..	..	..	..	ds.minus	..	PASS	Literature
VK207	Orkney_BY78, Ar. 1, sk 1	tooth	2020	MargaryanWillerslevNature2020	Direct (WARNING NO UNCALIBRATED DATE, NO LAB CODE, NEED TO RECALIBRATE TO INTCAL20): IntCal13	930	81	880-1160 calCE	..	Scotland_Viking.SG	Scotland, Orkney, Brough Road Birsay	United Kingdom	59.133	-3.319	Shotgun	..	0.7	558040	..	F	n/a (no relatives detected)	n/a (female)	n/a (female)	n/a (female)	110.5	U4b1b1	..	..	..	..	..	..	..	..	..	..	..	ds.minus	..	PASS	Literature
VK208	Orkney_BY78, Ar. 1, sk 2	tooth	2020	MargaryanWillerslevNature2020	Direct (WARNING NO UNCALIBRATED DATE, NO LAB CODE, NEED TO RECALIBRATE TO INTCAL20): IntCal13 union of two dates	1112	109	650-1026 calCE [union of two dates: (650-980 calCE); (890-1026 calCE)]	..	Scotland_Viking.SG	Scotland, Orkney, Brough Road Birsay	United Kingdom	59.133	-3.319	Shotgun	..	0.07	68826	..	F	n/a (no relatives detected)	n/a (female)	n/a (female)	n/a (female)	20	J1b1a1	..	..	..	..	..	..	..	..	..	..	..	ds.minus	..	PASS	Literature
VK20	Russia_Ladoga_5680-1	bone, tooth	2020	MargaryanWillerslevNature2020	Context: Archaeological - Period	900	29	1000-1100 CE	..	Russia_Viking.SG	Ladoga	Russia	60	32.3	Shotgun	..	0.5	410525	..	M	n/a (no relatives detected)	I	..	I1	158.2	H6c	..	..	..	..	..	..	..	..	..	..	..	ds.minus	..	PASS	Literature
VK210	Poland_Krak�w-Zakrz�wek gr. 24	tooth	2020	MargaryanWillerslevNature2020	Context: Archaeological - Period	800	87	1000-1300 CE	..	Poland_Medieval_1.SG	Krak�w	Poland	50.04	19.9	Shotgun	..	0.05	50650	..	M	n/a (no relatives detected)	I2a1a2	..	I2a	17.7	H5e1a1	..	..	..	..	..	..	..	..	..	..	..	ds.minus	..	PASS	Literature
VK211	Poland_Cedynia gr. 435	tooth	2020	MargaryanWillerslevNature2020	Context: Archaeological - Period	800	87	1000-1300 CE	..	Poland_Medieval_2.SG	Cedynia	Poland	52.88	14.2	Shotgun	..	0.1	108158	..	M	n/a (no relatives detected)	R1b1a1b	..	R1b1a1b	108.7	W6	..	..	..	..	..	..	..	..	..	..	..	ds.minus	..	PASS	Literature
VK212	Poland_Cedynia gr. 558	tooth	2020	MargaryanWillerslevNature2020	Direct: IntCal20	908	47	990-1154 calCE (1010±30 BP, Poz-75117)	..	Poland_Viking.SG	Cedynia	Poland	52.88	14.2	Shotgun	..	0.34	323825	..	M	n/a (no relatives detected)	R1a1a1b1a1a	..	R1a1a1b	28.6	H1+152	..	..	..	..	..	..	..	..	..	..	..	ds.minus	..	PASS	Literature
VK215	Denmark_Gerdrup-B; sk 1	tooth	2020	MargaryanWillerslevNature2020	Context: Archaeological - Period	1100	29	800-900 CE	..	Denmark_Viking.SG	Sealand, Gerdrup	Denmark	55.73	12.12	Shotgun	..	0.07	74842	..	M	Sealand, Gerdrup Family A (2 Members) (VK215.SG, VK216.SG have a 1d relationship)	R1b1a1	..	R1b1a1b	30.8	J1c2k	..	..	..	..	..	..	..	..	..	..	..	ds.minus	..	PASS	Literature
VK217	Sweden_Ljungbacka; Sweden_Ljungbacka_Grave6_MHM6031	tooth	2020	MargaryanWillerslevNature2020	Context: Archaeological - Period	950	115	800-1200 CE	..	Sweden_Viking.SG	Malmo, Ljungbacka	Sweden	55.54	13.05	Shotgun	..	0.14	148355	..	M	n/a (no relatives detected)	R1b1a1b1a1a1c2b	..	R1b1a1b1a1a	18	J1b1b1	..	..	..	..	..	..	..	..	..	..	..	ds.minus	..	PASS	Literature
VK218	Russia_Ladoga_5680-4	bone, tooth	2020	MargaryanWillerslevNature2020	Context: Archaeological - Period	900	87	900-1200 CE	..	Russia_Viking.SG	Ladoga	Russia	60	32.3	Shotgun	..	0.58	513404	..	M	n/a (no relatives detected)	R1b1a1b1a1a2c	..	R1b1a1b1a1a2c	70.5	H5	..	..	..	..	..	..	..	..	..	..	..	ds.minus	..	PASS	Literature
VK219	Russia_Ladoga_5680-10	bone, tooth	2020	MargaryanWillerslevNature2020	Context: Archaeological - Period	950	58	900-1100 CE	..	Russia_Viking.SG	Ladoga	Russia	60	32.3	Shotgun	..	1.58	903501	..	M	n/a (no relatives detected)	I1a1b1b1a2~	..	I1a1b1	112.8	T2b6a	..	..	..	..	..	..	..	..	..	..	..	ds.minus	..	PASS	Literature
VK220	Russia_Ladoga_5680-11	bone, tooth	2020	MargaryanWillerslevNature2020	Context: Archaeological - Period	900	87	900-1200 CE	..	Russia_Viking.SG	Ladoga	Russia	60	32.3	Shotgun	..	1.82	959581	..	M	n/a (no relatives detected)	I1a1b1a4a	..	I1a1	102.2	J2b1a	..	..	..	..	..	..	..	..	..	..	..	ds.minus	..	PASS	Literature
VK221	Russia_Ladoga_5757-14	bone, tooth	2020	MargaryanWillerslevNature2020	Context: Archaeological - Period	1050	58	800-1000 CE	..	Russia_Viking.SG	Ladoga	Russia	60	32.3	Shotgun	..	1.95	983314	..	M	n/a (no relatives detected)	..	..	I1a1b1	106.4	K1d	..	..	..	..	..	..	..	..	..	..	..	ds.minus	..	PASS	Literature
VK223	Russia_Gnezdovo 75-140	tooth	2020	MargaryanWillerslevNature2020	Context: Archaeological - Period	950	58	900-1100 CE	..	Russia_Viking.SG	Gnezdovo	Russia	54.78	31.87	Shotgun	..	0.35	331058	..	M	n/a (no relatives detected)	I1	..	I1a	88.3	H13a1a1c	..	..	..	..	..	..	..	..	..	..	..	ds.minus	..	PASS	Literature
VK224	Russia_Gnezdovo 78-249	tooth	2020	MargaryanWillerslevNature2020	Context: Archaeological - Period	950	58	900-1100 CE	..	Russia_Viking.SG	Gnezdovo	Russia	54.78	31.87	Shotgun	..	0.22	217156	..	M	n/a (no relatives detected)	N1a1a1a1a1	..	N1a1a1a1a1a	92.8	H7a1	..	..	..	..	..	..	..	..	..	..	..	ds.minus	..	PASS	Literature
VK225	Iceland_A108; Iceland_HSM-A-108	tooth	2020	MargaryanWillerslevNature2020	Context: Archaeological - Period	850	115	900-1300 CE	..	Iceland_Viking.SG	Hofstadir	Iceland	65.61	-17.16	Shotgun	..	0.59	419104	..	M	n/a (no relatives detected)	R1a1a1b1a3a2b	..	R1a1a1b1a3a2b	270.5	H3v+16093	..	..	..	..	..	..	..	..	..	..	..	ds.minus	..	PASS	Literature
VK226	Iceland_A115-N; Iceland_HSM-A-115N	tooth	2020	MargaryanWillerslevNature2020	Context: Archaeological - Period	850	115	900-1300 CE	..	Iceland_Viking.SG	Hofstadir	Iceland	65.61	-17.16	Shotgun	..	0.04	38154	..	F	n/a (no relatives detected)	n/a (female)	n/a (female)	n/a (female)	41.8	H3a1a	..	..	..	..	..	..	..	..	..	..	..	ds.minus	..	PASS	Literature
VK227	Iceland_A117; Iceland_HSM-A-117	tooth	2020	MargaryanWillerslevNature2020	Context: Archaeological - Period	850	115	900-1300 CE	..	Iceland_Viking.SG	Hofstadir	Iceland	65.61	-17.16	Shotgun	..	0.54	383497	..	F	n/a (no relatives detected)	n/a (female)	n/a (female)	n/a (female)	227.5	K1b2a2	..	..	..	..	..	..	..	..	..	..	..	ds.minus	..	PASS	Literature
VK228	Iceland_A120; Iceland_HSM-A-120	tooth	2020	MargaryanWillerslevNature2020	Context: Archaeological - Period	850	115	900-1300 CE	..	Iceland_Viking.SG	Hofstadir	Iceland	65.61	-17.16	Shotgun	..	0.05	46971	..	F	n/a (no relatives detected)	n/a (female)	n/a (female)	n/a (female)	29	T2b4	..	..	..	..	..	..	..	..	..	..	..	ds.minus	..	PASS	Literature
VK22	Russia_Ladoga_5680-13	bone, tooth	2020	MargaryanWillerslevNature2020	Context: Archaeological - Period	900	87	900-1200 CE	..	Russia_Viking.SG	Ladoga	Russia	60	32.3	Shotgun	..	0.12	131186	..	M	n/a (no relatives detected)	I2a1a1b1a1	..	I	41	T2b	..	..	..	..	..	..	..	..	..	..	..	ds.minus	..	PASS	Literature
VK230	Iceland_A123; Iceland_HSM-A-123	tooth	2020	MargaryanWillerslevNature2020	Context: Archaeological - Period	850	115	900-1300 CE	..	Iceland_Viking.SG	Hofstadir	Iceland	65.61	-17.16	Shotgun	..	2.51	1030665	..	F	Hofstadir Family A (3 Members) (VK110.SG, VK111.SG, VK230.SG have a 1d relationship)	n/a (female)	n/a (female)	n/a (female)	144.2	H10+(16093)	..	..	..	..	..	..	..	..	..	..	..	ds.minus	..	PASS	Literature
VK232	Gotland_Kopparsvik-240.65	petrous, tooth	2020	MargaryanWillerslevNature2020	Context: Archaeological - Period	975	43	900-1050 CE	..	Sweden_Viking.SG	Gotland, Kopparsvik	Sweden	57.63	18.28	Shotgun	..	0.32	301184	..	M	n/a (no relatives detected)	R1b1a1b1a1a	..	R1b1a1b1a1a1	163	N1a1a1	..	..	..	..	..	..	..	..	..	..	..	ds.minus	..	PASS	Literature
VK23	Russia_Ladoga_5680-9	bone, tooth	2020	MargaryanWillerslevNature2020	Context: Archaeological - Period	900	87	900-1200 CE	..	Russia_Viking.SG	Ladoga	Russia	60	32.3	Shotgun	..	0.33	299615	..	M	n/a (no relatives detected)	I	..	I1	126.4	U4a1a	..	..	..	..	..	..	..	..	..	..	..	ds.minus	..	PASS	Literature
VK247	Denmark_Lejre Grav 804	tooth	2020	MargaryanWillerslevNature2020	Context: Archaeological - Period	1075	14	850-900 CE	..	Denmark_Viking.SG	Sealand, Lejre	Denmark	55.6	11.95	Shotgun	..	0.05	49533	..	F	n/a (no relatives detected)	n/a (female)	n/a (female)	n/a (female)	33	H10e1	..	..	..	..	..	..	..	..	..	..	..	ds.minus	..	PASS	Literature
VK24	Faroe_AS34/Panum	bone	2020	MargaryanWillerslevNature2020	Context: Archaeological - Period	900	29	1000-1100 CE	..	Faroes_Viking.SG	Faroes, Hvalba	Faroes	61.6	-6.955	Shotgun	..	0.19	163106	..	M	n/a (no relatives detected)	R1b1a1b1a1a2c1a5c1a	..	R1b1a1b1a1	37	J1b1a1a	..	..	..	..	..	..	..	..	..	..	..	ds.minus	..	PASS	Literature
VK251	Gotland_Kopparsvik-30.64	tooth	2020	MargaryanWillerslevNature2020	Context: Archaeological - Period	975	43	900-1050 CE	..	Sweden_Viking.SG	Gotland, Kopparsvik	Sweden	57.63	18.28	Shotgun	..	0.04	49161	..	M	n/a (no relatives detected)	..	..	R1	9.9	U5b1e1	..	..	..	..	..	..	..	..	..	..	..	ds.minus	..	PASS	Literature
VK254	Russia_Gnezdovo 81-287	tooth	2020	MargaryanWillerslevNature2020	Context: Archaeological - Period	950	58	900-1100 CE	..	Russia_Viking.SG	Gnezdovo	Russia	54.78	31.87	Shotgun	..	0.52	457985	..	F	n/a (no relatives detected)	n/a (female)	n/a (female)	n/a (female)	100.6	HV0a1	..	..	..	..	..	..	..	..	..	..	..	ds.minus	..	PASS	Literature
VK255	Russia_Gnezdovo 81-292	tooth	2020	MargaryanWillerslevNature2020	Context: Archaeological - Period	950	58	900-1100 CE	..	Russia_Viking.SG	Gnezdovo	Russia	54.78	31.87	Shotgun	..	0.07	80155	..	F	n/a (no relatives detected)	n/a (female)	n/a (female)	n/a (female)	44.2	U4c1	..	..	..	..	..	..	..	..	..	..	..	ds.minus	..	PASS	Literature
VK256	UK_Dorset-3722	petrous	2020	MargaryanWillerslevNature2020	Context: Archaeological - Period	953	16	970-1025 CE	..	England_Viking.SG	England, Dorset, Ridgeway Hill Mass Grave	United Kingdom	50.67	-2.47	Shotgun	..	1.36	843686	..	M	n/a (no relatives detected)	R1a1a1b1a3a1	R-L448	R1a1a1b1a3a1	167.8	H1c7	..	..	..	..	..	..	..	..	..	..	..	ds.minus	..	PASS	Literature
VK257	UK_Dorset-3723	petrous	2020	MargaryanWillerslevNature2020	Context: Archaeological - Period	953	16	970-1025 CE	..	England_Viking.SG	England, Dorset, Ridgeway Hill Mass Grave	United Kingdom	50.67	-2.47	Shotgun	..	1.02	714255	..	M	n/a (no relatives detected)	I1a1b1b~	I-CTS11603	I1a1b1b~	116.3	H5a1c1a	..	..	..	..	..	..	..	..	..	..	..	ds.minus	..	PASS	Literature
VK258	UK_Dorset-3733	petrous	2020	MargaryanWillerslevNature2020	Context: Archaeological - Period	953	16	970-1025 CE	..	England_Viking.SG	England, Dorset, Ridgeway Hill Mass Grave	United Kingdom	50.67	-2.47	Shotgun	..	1.02	722301	..	M	n/a (no relatives detected)	R1a1a1	R-YP1395	R1a1a1	112.1	K1a4a1	..	..	..	..	..	..	..	..	..	..	..	ds.minus	..	PASS	Literature
VK259	UK_Dorset-3734	petrous	2020	MargaryanWillerslevNature2020	Context: Archaeological - Period	953	16	970-1025 CE	..	England_Viking.SG	England, Dorset, Ridgeway Hill Mass Grave	United Kingdom	50.67	-2.47	Shotgun	..	1.18	789187	..	M	n/a (no relatives detected)	R1b1a1b1a1a	R-S3207	R1b1a1b1a1a	134.7	I2	..	..	..	..	..	..	..	..	..	..	..	ds.minus	..	PASS	Literature
VK260	UK_Dorset-3735	petrous	2020	MargaryanWillerslevNature2020	Context: Archaeological - Period	953	16	970-1025 CE	..	England_Viking.SG	England, Dorset, Ridgeway Hill Mass Grave	United Kingdom	50.67	-2.47	Shotgun	..	0.9	670479	..	M	n/a (no relatives detected)	Q1b2b1~	Q-L527	Q1b2b1~	96	H1e1a	..	..	..	..	..	..	..	..	..	..	..	ds.minus	..	PASS	Literature
VK261	UK_Dorset-3736	petrous	2020	MargaryanWillerslevNature2020	Context: Archaeological - Period	953	16	970-1025 CE	..	England_Viking.SG	England, Dorset, Ridgeway Hill Mass Grave	United Kingdom	50.67	-2.47	Shotgun	..	1.05	736439	..	M	n/a (no relatives detected)	R1b1a1b1a1a2	R-P312	R1b1a1b1a1a2	126.8	H52	..	..	..	..	..	..	..	..	..	..	..	ds.minus	..	PASS	Literature
VK262	UK_Dorset-3739	petrous	2020	MargaryanWillerslevNature2020	Context: Archaeological - Period	953	16	970-1025 CE	..	England_Viking.SG	England, Dorset, Ridgeway Hill Mass Grave	United Kingdom	50.67	-2.47	Shotgun	..	1.22	793835	..	M	n/a (no relatives detected)	I1	I-Z59	I1	133.6	J1c4	..	..	..	..	..	..	..	..	..	..	..	ds.minus	..	PASS	Literature
VK263	UK_Dorset-3742	petrous	2020	MargaryanWillerslevNature2020	Context: Archaeological - Period	953	16	970-1025 CE	..	England_Viking.SG	England, Dorset, Ridgeway Hill Mass Grave	United Kingdom	50.67	-2.47	Shotgun	..	1.37	842018	..	M	n/a (no relatives detected)	R1b1a1b1a1a2c1	R-DF13	R1b1a1b1a1a2c1	122.9	K1a4d	..	..	..	..	..	..	..	..	..	..	..	ds.minus	..	PASS	Literature
VK264	UK_Dorset-3744	petrous	2020	MargaryanWillerslevNature2020	Context: Archaeological - Period	953	16	970-1025 CE	..	England_Viking.SG	England, Dorset, Ridgeway Hill Mass Grave	United Kingdom	50.67	-2.47	Shotgun	..	0.99	709931	..	M	n/a (no relatives detected)	R1a1a1	R-YP1187	R1a1a1	125.7	N1a1a1a2	..	..	..	..	..	..	..	..	..	..	..	ds.minus	..	PASS	Literature
VK265	Sweden_Karda 17	tooth	2020	MargaryanWillerslevNature2020	Context: Archaeological - Period	1000	87	800-1100 CE	..	Sweden_Viking.SG	Karda	Sweden	57.18	13.93	Shotgun	..	1.15	762081	..	F	n/a (no relatives detected)	n/a (female)	n/a (female)	n/a (female)	73.5	H13a1a	..	..	..	..	..	..	..	..	..	..	..	ds.minus	..	PASS	Literature
VK266	Sweden_Karda 19	petrous	2020	MargaryanWillerslevNature2020	Context: Archaeological - Period	1000	87	800-1100 CE	..	Sweden_Viking.SG	Karda	Sweden	57.18	13.93	Shotgun	..	0.75	584564	..	F	n/a (no relatives detected)	n/a (female)	n/a (female)	n/a (female)	105.4	V	..	..	..	..	..	..	..	..	..	..	..	ds.minus	..	PASS	Literature
VK267	Sweden_Karda 21	petrous	2020	MargaryanWillerslevNature2020	Context: Archaeological - Period	1000	87	800-1100 CE	..	Sweden_Viking.SG	Karda	Sweden	57.18	13.93	Shotgun	..	0.06	60740	..	M	n/a (no relatives detected)	R1b1a1b1a1a2c1a2	..	R1b	12.2	T2b4b	..	..	..	..	..	..	..	..	..	..	..	ds.minus	..	PASS	Literature
VK268	Sweden_Karda 22	tooth	2020	MargaryanWillerslevNature2020	Context: Archaeological - Period	1000	87	800-1100 CE	..	Sweden_Viking.SG	Karda	Sweden	57.18	13.93	Shotgun	..	0.16	166641	..	M	n/a (no relatives detected)	R1b1a1b	..	R1b1a1b	40.2	K1c1	..	..	..	..	..	..	..	..	..	..	..	ds.minus	..	PASS	Literature
VK269	Sweden_Karda 24	petrous	2020	MargaryanWillerslevNature2020	Context: Archaeological - Period	1000	87	800-1100 CE	..	Sweden_Viking.SG	Karda	Sweden	57.18	13.93	Shotgun	..	0.07	78301	..	M	n/a (no relatives detected)	R1b1a1b	..	R1b1a1b	9.7	H1e1a	..	..	..	..	..	..	..	..	..	..	..	ds.minus	..	PASS	Literature
VK270	Sweden_Karda 25	petrous	2020	MargaryanWillerslevNature2020	Context: Archaeological - Period	1000	87	800-1100 CE	..	Sweden_Viking.SG	Karda	Sweden	57.18	13.93	Shotgun	..	0.04	40913	..	F	n/a (no relatives detected)	n/a (female)	n/a (female)	n/a (female)	11.2	U4	..	..	..	..	..	..	..	..	..	..	..	ds.minus	..	PASS	Literature
VK272	Russia_Gnezdovo 77-241(g)	tooth	2020	MargaryanWillerslevNature2020	Context: Archaeological - Period	950	58	900-1100 CE	..	Russia_Viking.SG	Gnezdovo	Russia	54.78	31.87	Shotgun	..	0.2	202692	..	F	n/a (no relatives detected)	n/a (female)	n/a (female)	n/a (female)	69.5	K1b2b	..	..	..	..	..	..	..	..	..	..	..	ds.minus	..	PASS	Literature
VK273	Russia_Gnezdovo 77-255	petrous	2020	MargaryanWillerslevNature2020	Context: Archaeological - Period	950	58	900-1100 CE	..	Russia_Viking.SG	Gnezdovo	Russia	54.78	31.87	Shotgun	..	1.09	749423	..	M	n/a (no relatives detected)	R1b1a1b1a1a2b1	..	R1b1a1b1a1a2	110.3	U5a2a1b1	..	..	..	..	..	..	..	..	..	..	..	ds.minus	..	PASS	Literature
VK274	Denmark_Kaargarden 391	tooth	2020	MargaryanWillerslevNature2020	Context: Archaeological - Period	1000	29	900-1000 CE	..	Denmark_Viking.SG	Langeland, Kaagarden	Denmark	54.85	10.78	Shotgun	..	1.72	933442	..	M	n/a (no relatives detected)	R1a1a1b1a2b3a3a~	..	R1a1a1b1a2b3a	122.7	T2b+152	..	..	..	..	..	..	..	..	..	..	..	ds.minus	..	PASS	Literature
VK275	Denmark_Kaargarden 217	tooth	2020	MargaryanWillerslevNature2020	Context: Archaeological - Period	1000	29	900-1000 CE	..	Denmark_Viking.SG	Langeland, Kaagarden	Denmark	54.85	10.78	Shotgun	..	0.45	408408	..	M	n/a (no relatives detected)	I1c1c1~	..	I1c	104.7	H	..	..	..	..	..	..	..	..	..	..	..	ds.minus	..	PASS	Literature
VK276	Denmark_Kaargarden BH	tooth	2020	MargaryanWillerslevNature2020	Context: Archaeological - Period	1000	29	900-1000 CE	..	Denmark_Viking.SG	Langeland, Kaagarden	Denmark	54.85	10.78	Shotgun	..	0.12	121271	..	F	n/a (no relatives detected)	n/a (female)	n/a (female)	n/a (female)	65.7	HV0	..	..	..	..	..	..	..	..	..	..	..	ds.minus	..	PASS	Literature
VK278	Denmark_Galgedil TQ	tooth	2020	MargaryanWillerslevNature2020	Context: Archaeological - Period	1000	87	800-1100 CE	..	Denmark_Viking.SG	Funen, Galgedil	Denmark	55.5	10.33	Shotgun	..	0.66	541843	..	F	n/a (no relatives detected)	n/a (female)	n/a (female)	n/a (female)	106.5	U5a2a1	..	..	..	..	..	..	..	..	..	..	..	ds.minus	..	PASS	Literature
VK279	Denmark_Galgedil AXE	tooth	2020	MargaryanWillerslevNature2020	Context: Archaeological - Period	1000	29	900-1000 CE	..	Denmark_Viking.SG	Funen, Galgedil	Denmark	55.5	10.33	Shotgun	..	2.39	1033048	..	M	n/a (no relatives detected)	I1a1b1g3b1~	..	I1a1b	181.6	I4a	..	..	..	..	..	..	..	..	..	..	..	ds.minus	..	PASS	Literature
VK280	Denmark_Galgedil UO	tooth	2020	MargaryanWillerslevNature2020	Context: Archaeological - Period	1000	87	800-1100 CE	..	Denmark_Viking.SG	Funen, Galgedil	Denmark	55.5	10.33	Shotgun	..	0.34	321241	..	M	n/a (no relatives detected)	I2a1b1a1a1	..	I2a1b1a	130	H11a	..	..	..	..	..	..	..	..	..	..	..	ds.minus	..	PASS	Literature
VK281	Denmark_Barse Grav A	tooth	2020	MargaryanWillerslevNature2020	Context: Archaeological - Period	1000	29	900-1000 CE	..	Denmark_Viking.SG	Sealand, Borse	Denmark	55.13	11.95	Shotgun	..	2.05	987044	..	M	n/a (no relatives detected)	I1a1b1a1c2a~	..	I1a1b1a1	95.2	T2	..	..	..	..	..	..	..	..	..	..	..	ds.minus	..	PASS	Literature
VK282	Denmark_Stengade I, LMR c195	tooth	2020	MargaryanWillerslevNature2020	Context: Archaeological - Period	1000	29	900-1000 CE	..	Denmark_Viking.SG	Langeland, Stengade I	Denmark	54.96	10.83	Shotgun	..	0.44	401502	..	M	n/a (no relatives detected)	R1a1a1b1a2b	..	R1a1a1b1a2b	91.8	H4a1a4b	..	..	..	..	..	..	..	..	..	..	..	ds.minus	..	PASS	Literature
VK284	Denmark_Grydehoj A2058	tooth	2020	MargaryanWillerslevNature2020	Context: Archaeological - Period	1000	87	800-1100 CE	..	Denmark_Viking.SG	Sealand, Trekroner-Grydehej	Denmark	55.65	12.14	Shotgun	..	1.11	746499	..	F	n/a (no relatives detected)	n/a (female)	n/a (female)	n/a (female)	110.7	J1c5a1	..	..	..	..	..	..	..	..	..	..	..	ds.minus	..	PASS	Literature
VK285	Denmark_Kaargarden Grav BZ	tooth	2020	MargaryanWillerslevNature2020	Context: Archaeological - Period	1000	29	900-1000 CE	..	Denmark_Viking.SG	Langeland, Kaagarden	Denmark	54.85	10.78	Shotgun	..	0.66	530966	..	F	n/a (no relatives detected)	n/a (female)	n/a (female)	n/a (female)	89.5	H7a1	..	..	..	..	..	..	..	..	..	..	..	ds.minus	..	PASS	Literature
VK286	Denmark_Bogovej Grav BJ	tooth	2020	MargaryanWillerslevNature2020	Context: Archaeological - Period	1000	29	900-1000 CE	..	Denmark_Viking.SG	Langeland, Bogevej	Denmark	54.87	10.72	Shotgun	..	0.81	619525	..	M	n/a (no relatives detected)	R1b1a1b1a1a2b1a1	..	R1b1a1b1a1a2b1a1	81.6	J1c+16261	..	..	..	..	..	..	..	..	..	..	..	ds.minus	..	PASS	Literature
VK287	Denmark_Kaargarden Grav BS	tooth	2020	MargaryanWillerslevNature2020	Context: Archaeological - Period	1000	29	900-1000 CE	..	Denmark_Viking.SG	Langeland, Kaagarden	Denmark	54.85	10.78	Shotgun	..	0.5	441908	..	M	n/a (no relatives detected)	R1b1a1b1a1a1c2b2b1a1a	..	R1b1a1b1a1a2c1a2a1a1a1	90.2	T2b	..	..	..	..	..	..	..	..	..	..	..	ds.minus	..	PASS	Literature
VK288	Denmark_Bogovej Grav BA	tooth	2020	MargaryanWillerslevNature2020	Context: Archaeological - Period	1000	29	900-1000 CE	..	Denmark_Viking.SG	Langeland, Bogevej	Denmark	54.87	10.72	Shotgun	..	0.83	616361	..	F	n/a (no relatives detected)	n/a (female)	n/a (female)	n/a (female)	55.3	H3b3	..	..	..	..	..	..	..	..	..	..	..	ds.minus	..	PASS	Literature
VK289	Denmark_Bodkergarden Grav H, sk 1	tooth	2020	MargaryanWillerslevNature2020	Context: Archaeological - Period	1100	29	800-900 CE	..	Denmark_Viking.SG	Langeland, Bodkergarden	Denmark	54.8	10.69	Shotgun	..	0.81	622825	..	M	n/a (no relatives detected)	R1b1a1b1a1a	..	R1b1a1b1a1a1a	89.1	J2b1a	..	..	..	..	..	..	..	..	..	..	..	ds.minus	..	PASS	Literature
VK290	Denmark_Kumle Hoje Grav O	tooth	2020	MargaryanWillerslevNature2020	Context: Archaeological - Period	1000	29	900-1000 CE	..	Denmark_Viking.SG	Langeland, Kumle hoje	Denmark	54.89	10.74	Shotgun	..	1.42	853094	..	M	n/a (no relatives detected)	R1b1a1b1a1a1c2b1b3b	..	R1b1a1b1a1a1c2b1b3b	79	I1a1	..	..	..	..	..	..	..	..	..	..	..	ds.minus	..	PASS	Literature
VK291	Denmark_Bodkergarden Grav D, sk 1	tooth	2020	MargaryanWillerslevNature2020	Context: Archaeological - Period	1100	29	800-900 CE	..	Denmark_Viking.SG	Langeland, Bodkergarden	Denmark	54.8	10.69	Shotgun	..	1.11	758991	..	M	n/a (no relatives detected)	I1a1b1a4a2e1a~	..	I1a1b1a4a	130	U5a1a2b	..	..	..	..	..	..	..	..	..	..	..	ds.minus	..	PASS	Literature
VK292	Denmark_Bogovej Grav A.D.	tooth	2020	MargaryanWillerslevNature2020	Context: Archaeological - Period	1000	29	900-1000 CE	..	Denmark_Viking.SG	Langeland, Bogevej	Denmark	54.87	10.72	Shotgun	..	0.1	107877	..	M	n/a (no relatives detected)	R1a1a	..	R1a1a	91.8	J1c2c1	..	..	..	..	..	..	..	..	..	..	..	ds.minus	..	PASS	Literature
VK294	Denmark_Bakkendrup losfund-2, conc.5	tooth	2020	MargaryanWillerslevNature2020	Context: Archaeological - Period	1075	14	850-900 CE	..	Denmark_Viking.SG	Sealand, Bakkendrup	Denmark	55.56	11.25	Shotgun	..	1.13	756178	..	F	n/a (no relatives detected)	n/a (female)	n/a (female)	n/a (female)	89.9	U5a1b1h	..	..	..	..	..	..	..	..	..	..	..	ds.minus	..	PASS	Literature
VK295	Denmark_Hessum sk 1	tooth	2020	MargaryanWillerslevNature2020	Context: Archaeological - Period	1000	87	800-1100 CE	..	Denmark_Viking.SG	Funen, Hessum	Denmark	55.51	10.45	Shotgun	..	0.57	492019	..	M	n/a (no relatives detected)	I1	..	I1a	104.1	T1a1	..	..	..	..	..	..	..	..	..	..	..	ds.minus	..	PASS	Literature
VK296	Denmark_Hundstrup Mose sk 1	tooth	2020	MargaryanWillerslevNature2020	Direct (WARNING MISSING LAB CODE, MISSING UNCALIBRATED DATE, NEED TO CHANGE TO INTCAL20): IntCal13	1230	35	660-780 calCE	..	Denmark_EarlyViking.SG	Sealand, Hundstrup Mose	Denmark	55.15	11.87	Shotgun	..	0.46	423397	..	M	n/a (no relatives detected)	I1	..	I1a1b1a1	74.6	HV6	..	..	..	..	..	..	..	..	..	..	..	ds.minus	..	PASS	Literature
VK297	Denmark_Hundstrup Mose sk 2	tooth	2020	MargaryanWillerslevNature2020	Direct (WARNING MISSING LAB CODE, MISSING UNCALIBRATED DATE, NEED TO CHANGE TO INTCAL20): IntCal13	1200	46	670-830 calCE	..	Denmark_EarlyViking.SG	Sealand, Hundstrup Mose	Denmark	55.15	11.87	Shotgun	..	0.67	555901	..	M	n/a (no relatives detected)	I1a1b1	..	I1a1b1	70.8	J1c2h	..	..	..	..	..	..	..	..	..	..	..	ds.minus	..	PASS	Literature
VK298	Denmark_Besser Grav III	tooth	2020	MargaryanWillerslevNature2020	Context: Archaeological - Period	1050	58	800-1000 CE	..	Denmark_Viking.SG	Sealand, Besser	Denmark	55.85	10.64	Shotgun	..	0.4	367170	..	F	n/a (no relatives detected)	n/a (female)	n/a (female)	n/a (female)	101.1	U5a1a1d	..	..	..	..	..	..	..	..	..	..	..	ds.minus	..	PASS	Literature
VK29	Sweden_Skara 17	tooth	2020	MargaryanWillerslevNature2020	Context: Archaeological - Period	900	87	900-1200 CE	..	Sweden_Viking.SG	Skara, Varnhem	Sweden	58.38	13.65	Shotgun	..	3.21	990444	..	M	n/a (no relatives detected)	I1	..	I1	128.3	T2b3b	..	..	..	..	..	..	..	..	..	..	..	ds.minus	..	PASS	Literature
VK300	Denmark_Hesselbjerg Grav 22, sk IR	tooth	2020	MargaryanWillerslevNature2020	Context: Archaeological - Period	1075	14	850-900 CE	..	Denmark_Viking.SG	Jutland, Hesselbjerg	Denmark	55.95	10.2	Shotgun	..	0.51	440434	..	F	n/a (no relatives detected)	n/a (female)	n/a (female)	n/a (female)	106.7	H3	..	..	..	..	..	..	..	..	..	..	..	ds.minus	..	PASS	Literature
VK301	Denmark_Ladby Grav 4	tooth	2020	MargaryanWillerslevNature2020	Direct (WARNING MISSING LAB CODE, MISSING UNCALIBRATED DATE, NEED TO CHANGE TO INTCAL20): IntCal13	1185	144	515-1015 calCE	..	Denmark_Viking.SG	Funen, Ladby	Denmark	55.43	10.61	Shotgun	..	0.73	589277	..	M	n/a (no relatives detected)	I1a2a1a1d1b	..	I1a2a	98.6	R0a2b	..	..	..	..	..	..	..	..	..	..	..	ds.minus	..	PASS	Literature
VK303	Sweden_Skara 27	tooth	2020	MargaryanWillerslevNature2020	Context: Archaeological - Period	900	87	900-1200 CE	..	Sweden_Viking.SG	Skara, Varnhem	Sweden	58.38	13.65	Shotgun	..	2.5	1037211	..	F	n/a (no relatives detected)	n/a (female)	n/a (female)	n/a (female)	226.6	T2a1b1a1	..	..	..	..	..	..	..	..	..	..	..	ds.minus	..	PASS	Literature
VK306	Sweden_Skara 33	tooth	2020	MargaryanWillerslevNature2020	Context: Archaeological - Period	900	87	900-1200 CE	..	Sweden_Viking.SG	Skara, Varnhem	Sweden	58.38	13.65	Shotgun	..	1.05	742986	..	M	n/a (no relatives detected)	I1	..	I1a	84.3	H15a1	..	..	..	..	..	..	..	..	..	..	..	ds.minus	..	PASS	Literature
VK308	Sweden_Skara 101	tooth	2020	MargaryanWillerslevNature2020	Context: Archaeological - Period	900	87	900-1200 CE	..	Sweden_Viking.SG	Skara, Varnhem	Sweden	58.38	13.65	Shotgun	..	1.46	879005	..	M	n/a (no relatives detected)	R1b1a1b1a1a1b1a1	..	R1b1a1b1a1a1b1a1	94.6	H1c	..	..	..	..	..	..	..	..	..	..	..	ds.minus	..	PASS	Literature
VK309	Sweden_Skara 53	tooth	2020	MargaryanWillerslevNature2020	Context: Archaeological - Period	900	87	900-1200 CE	..	Sweden_Viking.SG	Skara, Varnhem	Sweden	58.38	13.65	Shotgun	..	0.31	295334	..	M	n/a (no relatives detected)	R1a1a1b1a1a1c1	..	R1a1a	58.4	K1b1c	..	..	..	..	..	..	..	..	..	..	..	ds.minus	..	PASS	Literature
VK30	Sweden_Skara 105	tooth	2020	MargaryanWillerslevNature2020	Context: Archaeological - Period	900	87	900-1200 CE	..	Sweden_Viking.SG	Skara, Varnhem	Sweden	58.38	13.65	Shotgun	..	0.57	334248	..	M	n/a (no relatives detected)	R1a1a1	..	R1a1a1	84	U5b1c2b	..	..	..	..	..	..	..	..	..	..	..	ds.minus	..	PASS	Literature
VK312	Denmark_Rantzausminde Grav 1	tooth	2020	MargaryanWillerslevNature2020	Context: Archaeological - Period	1075	14	850-900 CE	..	Denmark_Viking.SG	Funen, Rantzausminde	Denmark	55.05	10.53	Shotgun	..	0.36	337048	..	F	n/a (no relatives detected)	n/a (female)	n/a (female)	n/a (female)	61.3	H13a1a1a	..	..	..	..	..	..	..	..	..	..	..	ds.minus	..	PASS	Literature
VK313	Denmark_Rantzausminde Grav 2	tooth	2020	MargaryanWillerslevNature2020	Context: Archaeological - Period	1075	14	850-900 CE	..	Denmark_Viking.SG	Funen, Rantzausminde	Denmark	55.05	10.53	Shotgun	..	0.32	302154	..	M	n/a (no relatives detected)	R1b1a1b1a1a1c2a1d1	..	R1b1a1b1a1a1	90.7	H1b	..	..	..	..	..	..	..	..	..	..	..	ds.minus	..	PASS	Literature
VK314	Denmark_Rantzausminde Grav 5	tooth	2020	MargaryanWillerslevNature2020	Context: Archaeological - Period	1075	14	850-900 CE	..	Denmark_Viking.SG	Funen, Rantzausminde	Denmark	55.05	10.53	Shotgun	..	0.3	284914	..	F	n/a (no relatives detected)	n/a (female)	n/a (female)	n/a (female)	67.5	H6a1b2	..	..	..	..	..	..	..	..	..	..	..	ds.minus	..	PASS	Literature
VK315	Denmark_Bakkendrup Grav 16	tooth	2020	MargaryanWillerslevNature2020	Context: Archaeological - Period	1075	14	850-900 CE	..	Denmark_Viking.SG	Sealand, Bakkendrup	Denmark	55.56	11.25	Shotgun	..	0.58	496242	..	M	n/a (no relatives detected)	I1a1b1	..	I1a1b1	62	T1a1b	..	..	..	..	..	..	..	..	..	..	..	ds.minus	..	PASS	Literature
VK316	Denmark_Hessum sk II	tooth	2020	MargaryanWillerslevNature2020	Context: Archaeological - Period	1000	87	800-1100 CE	..	Denmark_Viking.SG	Funen, Hessum	Denmark	55.51	10.45	Shotgun	..	1.46	865841	..	M	n/a (no relatives detected)	I1	..	I1	108	K1a4	..	..	..	..	..	..	..	..	..	..	..	ds.minus	..	PASS	Literature
VK319	Denmark_Ladby Grav 2	tooth	2020	MargaryanWillerslevNature2020	Context: Archaeological - Period	1150	58	700-900 CE	..	Denmark_Viking.SG	Funen, Ladby	Denmark	55.43	10.61	Shotgun	..	0.56	473938	..	F	n/a (no relatives detected)	n/a (female)	n/a (female)	n/a (female)	85.9	H1bq	..	..	..	..	..	..	..	..	..	..	..	ds.minus	..	PASS	Literature
VK31	Sweden_Skara 194	tooth	2020	MargaryanWillerslevNature2020	Context: Archaeological - Period	900	87	900-1200 CE	..	Sweden_Viking.SG	Skara, Varnhem	Sweden	58.38	13.65	Shotgun	..	0.38	322293	..	M	n/a (no relatives detected)	R1b1a1b1a1a2d1	..	R1b1a1b1a1a2c1	28.8	I4a	..	..	..	..	..	..	..	..	..	..	..	ds.minus	..	PASS	Literature
VK320	Denmark_Bogovej Grav S	tooth	2020	MargaryanWillerslevNature2020	Context: Archaeological - Period	1000	29	900-1000 CE	..	Denmark_Viking.SG	Langeland, Bogevej	Denmark	54.87	10.72	Shotgun	..	1.37	839016	..	M	n/a (no relatives detected)	I1a1b1a1e2d~	..	I1a1b	116.8	U5a1a1	..	..	..	..	..	..	..	..	..	..	..	ds.minus	..	PASS	Literature
VK322	Denmark_Ribe 1; Denmark_Ribe_K1568	petrous	2020	MargaryanWillerslevNature2020	Direct (WARNING CHECK IF MARINE CORRECTION REQUIRED): IntCal20)	934	28	979-1120 calCE (1024±25 BP, AAR-20096)	..	Denmark_Viking.SG	Jutland, Ribe	Denmark	55.33	8.76	Shotgun	..	1.26	789711	..	F	n/a (no relatives detected)	n/a (female)	n/a (female)	n/a (female)	64.6	K1a4a1c	..	..	..	..	..	..	..	..	..	..	..	ds.minus	..	PASS	Literature
VK323	Denmark_Ribe 2; Denmark_Ribe_K1563	petrous	2020	MargaryanWillerslevNature2020	Context: Archaeological - Period	1000	87	800-1100 CE	..	Denmark_Viking.SG	Jutland, Ribe	Denmark	55.33	8.76	Shotgun	..	1.35	834562	..	M	n/a (no relatives detected)	R1b1a1b1a1a1c1a	..	R1b1a1b1a1a1c1a2b1	81.3	K2a6	..	..	..	..	..	..	..	..	..	..	..	ds.minus	..	PASS	Literature
VK324	Denmark_Ribe 3; Denmark_Ribe_K1552	petrous	2020	MargaryanWillerslevNature2020	Direct (WARNING CHECK IF MARINE CORRECTION REQUIRED): IntCal20)	935	27	978-1120 calCE (1025±25 BP, AAR-20086)	..	Denmark_Viking.SG	Jutland, Ribe	Denmark	55.33	8.76	Shotgun	..	1.35	835859	..	M	n/a (no relatives detected)	R1b1a1b1a1a1c2b1b4c	..	R1b1a1b1a1a1c2b1b4	97	N1a1a1a2	..	..	..	..	..	..	..	..	..	..	..	ds.minus	..	PASS	Literature
VK325	Denmark_Ribe 4; Denmark_Ribe_K1572	petrous	2020	MargaryanWillerslevNature2020	Direct (WARNING CHECK IF MARINE CORRECTION REQUIRED): IntCal20)	1145	51	702-885 calCE (1223±25 BP, AAR-20098)	..	Denmark_Viking.SG	Jutland, Ribe	Denmark	55.33	8.76	Shotgun	..	0.59	495086	..	F	n/a (no relatives detected)	n/a (female)	n/a (female)	n/a (female)	39.1	U5b3e	..	..	..	..	..	..	..	..	..	..	..	ds.minus	..	PASS	Literature
VK326	Denmark_Ribe 5; Denmark_Ribe_K1578	petrous	2020	MargaryanWillerslevNature2020	Direct (WARNING CHECK IF MARINE CORRECTION REQUIRED): IntCal20)	1026	43	774-993 calCE (1133±25 BP, AAR-20100)	..	Denmark_Viking.SG	Jutland, Ribe	Denmark	55.33	8.76	Shotgun	..	1.26	814801	..	M	n/a (no relatives detected)	R1b1a1b1a1a2b1a1	..	R1b1a1b1a1a	79.1	U5b1+16189+@16192	..	..	..	..	..	..	..	..	..	..	..	ds.minus	..	PASS	Literature
VK327	Denmark_Ribe 6; Denmark_Ribe_K1586	petrous	2020	MargaryanWillerslevNature2020	Direct (WARNING CHECK IF MARINE CORRECTION REQUIRED): IntCal20)	979	40	894-1025 calCE (1070±27 BP, AAR-20104)	..	Denmark_Viking.SG	Jutland, Ribe	Denmark	55.33	8.76	Shotgun	..	1.16	776816	..	M	n/a (no relatives detected)	I1a2a1~	..	I1a2a1a1a1a	65	H6a1a5	..	..	..	..	..	..	..	..	..	..	..	ds.minus	..	PASS	Literature
VK328	Denmark_Ribe 7; Denmark_Ribe_K1594	petrous	2020	MargaryanWillerslevNature2020	Direct (WARNING CHECK IF MARINE CORRECTION REQUIRED): IntCal20)	1104	46	772-949 calCE (1182±25 BP, AAR-20111)	..	Denmark_Viking.SG	Jutland, Ribe	Denmark	55.33	8.76	Shotgun	..	1.14	767963	..	F	n/a (no relatives detected)	n/a (female)	n/a (female)	n/a (female)	89.7	U5a1d2a	..	..	..	..	..	..	..	..	..	..	..	ds.minus	..	PASS	Literature
VK329	Denmark_Ribe 8; Denmark_Ribe_K1600	petrous	2020	MargaryanWillerslevNature2020	Direct (WARNING CHECK IF MARINE CORRECTION REQUIRED): IntCal20)	1183	56	678-878 calCE (1244±27 BP, AAR-20112)	..	Denmark_Viking.SG	Jutland, Ribe	Denmark	55.33	8.76	Shotgun	..	1.2	787058	..	M	n/a (no relatives detected)	R1b1a1b1a1a2a1a	..	R1b1a1b1a1a2a1a1a2	65.5	H3+152	..	..	..	..	..	..	..	..	..	..	..	ds.minus	..	PASS	Literature
VK330	Denmark_Ribe 9; Denmark_Ribe_K1582	petrous	2020	MargaryanWillerslevNature2020	Direct (WARNING CHECK IF MARINE CORRECTION REQUIRED): IntCal20)	896	48	991-1153 calCE (1002±28 BP, AAR-20103)	..	Denmark_Viking.SG	Jutland, Ribe	Denmark	55.33	8.76	Shotgun	..	1.06	720458	..	F	n/a (no relatives detected)	n/a (female)	n/a (female)	n/a (female)	66.5	H3	..	..	..	..	..	..	..	..	..	..	..	ds.minus	..	PASS	Literature
VK332	Oland_1088	petrous	2020	MargaryanWillerslevNature2020	Direct (WARNING CHECK IF MARINE CORRECTION REQUIRED): IntCal20)	1085	68	710-991 calCE (1170±45 BP, LuSNo-10564)	..	Sweden_Viking.SG	Oland	Sweden	56.4153	16.4326	Shotgun	..	1.46	870537	..	M	n/a (no relatives detected)	I2a1b1a2b1	..	I2a1b1a2b1	94.9	T2b24	..	..	..	..	..	..	..	..	..	..	..	ds.minus	..	PASS	Literature
VK333	Oland_1028	petrous	2020	MargaryanWillerslevNature2020	Direct (WARNING CHECK IF MARINE CORRECTION REQUIRED): IntCal20)	1052	67	772-1014 calCE (1140±50 BP, LuSNo-10267)	..	Sweden_Viking.SG	Oland	Sweden	56.5765	16.4602	Shotgun	..	1.17	780859	..	M	n/a (no relatives detected)	R1b1a1b1a1a2e1	..	R1b1a1b1a1a2e	91.9	H2a2a1	..	..	..	..	..	..	..	..	..	..	..	ds.minus	..	PASS	Literature
VK334	Oland_1058	petrous	2020	MargaryanWillerslevNature2020	Direct (WARNING CHECK IF MARINE CORRECTION REQUIRED): IntCal20)	893	60	901-1162 calCE (1005±45 BP, LuSNo-10552)	..	Sweden_Viking.SG	Oland	Sweden	56.8058	16.7302	Shotgun	..	0.55	471202	..	F	n/a (no relatives detected)	n/a (female)	n/a (female)	n/a (female)	67.5	U5a2b	..	..	..	..	..	..	..	..	..	..	..	ds.minus	..	PASS	Literature
VK335	Oland_1068	petrous	2020	MargaryanWillerslevNature2020	Context: Archaeological - Period	1000	87	800-1100 CE	..	Sweden_Viking.SG	Oland	Sweden	56.7279	16.7192	Shotgun	..	1.06	743201	..	M	n/a (no relatives detected)	R1b1a1b1a1a2b1	..	R1b1a1b1a1a	78.8	K1b2a3	..	..	..	..	..	..	..	..	..	..	..	ds.minus	..	PASS	Literature
VK336	Oland_1075	petrous	2020	MargaryanWillerslevNature2020	Direct (WARNING CHECK IF MARINE CORRECTION REQUIRED): IntCal20)	1091	68	707-990 calCE (1175±45 BP, LuSNo-10559)	..	Sweden_Viking.SG	Oland	Sweden	56.8058	16.7302	Shotgun	..	1.21	801194	..	M	n/a (no relatives detected)	R1b1a1b1a1a2b1	..	R1b1a1b1a1a2	89.6	K2a3a	..	..	..	..	..	..	..	..	..	..	..	ds.minus	..	PASS	Literature
VK337	Oland_1064	tooth	2020	MargaryanWillerslevNature2020	Direct (WARNING CHECK IF MARINE CORRECTION REQUIRED): IntCal20)	1069	70	709-995 calCE (1155±50 BP, LuSNo-10270)	..	Sweden_Viking.SG	Oland	Sweden	56.4775	16.5761	Shotgun	..	2.04	990994	..	M	n/a (no relatives detected)	I1a2a1a1a4a~	..	I1a2a1a1a	117.7	U5a1b3a	..	..	..	..	..	..	..	..	..	..	..	ds.minus	..	PASS	Literature
VK338	Denmark_Bogovej Grav BV	tooth	2020	MargaryanWillerslevNature2020	Context: Archaeological - Period	1000	29	900-1000 CE	..	Denmark_Viking.SG	Langeland, Bogevej	Denmark	54.87	10.72	Shotgun	..	0.57	482983	..	M	n/a (no relatives detected)	R1b1a1b1a1a1c2b1a1	..	R1b1a1b1a1a1c2b1a1b2	89.8	W3a1	..	..	..	..	..	..	..	..	..	..	..	ds.minus	..	PASS	Literature
VK340	Denmark_Hesselbjerg Grav 5, sk V	tooth	2020	MargaryanWillerslevNature2020	Context: Archaeological - Period	1075	14	850-900 CE	..	Denmark_Viking.SG	Jutland, Hesselbjerg	Denmark	55.95	10.2	Shotgun	..	0.63	525618	..	F	n/a (no relatives detected)	n/a (female)	n/a (female)	n/a (female)	68.5	H1c	..	..	..	..	..	..	..	..	..	..	..	ds.minus	..	PASS	Literature
VK342	Oland_1016	petrous	2020	MargaryanWillerslevNature2020	Context: Archaeological - Period	1000	87	800-1100 CE	..	Sweden_Viking.SG	Oland	Sweden	56.4441	16.5656	Shotgun	..	1.4	853260	..	M	Oland Family A (2 Members) (VK342.SG, VK354.SG have a 2d relationship)	I2a1b1a2b1a2a1a	..	I2a1b1a2b	99.1	H2a1	..	..	..	..	..	..	..	..	..	..	..	ds.minus	..	PASS	Literature
VK343	Oland_1021	petrous	2020	MargaryanWillerslevNature2020	Context: Archaeological - Period	1000	87	800-1100 CE	..	Sweden_Viking.SG	Oland	Sweden	56.5524	16.6213	Shotgun	..	1.26	809560	..	M	n/a (no relatives detected)	I1	..	I1	117.4	H3h	..	..	..	..	..	..	..	..	..	..	..	ds.minus	..	PASS	Literature
VK344	Oland_1030	petrous	2020	MargaryanWillerslevNature2020	Context: Archaeological - Period	1000	87	800-1100 CE	..	Sweden_Viking.SG	Oland	Sweden	56.3269	16.4066	Shotgun	..	0.98	708544	..	M	n/a (no relatives detected)	R1a1a1	..	R1a1a1b1a	80.9	J1c2t	..	..	..	..	..	..	..	..	..	..	..	ds.minus	..	PASS	Literature
VK345	Oland_1045	petrous	2020	MargaryanWillerslevNature2020	Context: Archaeological - Period	1000	87	800-1100 CE	..	Sweden_Viking.SG	Oland	Sweden	56.7322	16.722	Shotgun	..	1.09	747922	..	M	n/a (no relatives detected)	R1b1a1b1a1a2a7~	..	R1b1a1b1a1a2c1b2a1a1	88.2	H4a1	..	..	..	..	..	..	..	..	..	..	..	ds.minus	..	PASS	Literature
VK346	Oland_1057	petrous	2020	MargaryanWillerslevNature2020	Context: Archaeological - Period	1000	87	800-1100 CE	..	Sweden_Viking.SG	Oland	Sweden	56.7279	16.7192	Shotgun	..	1.26	807222	..	M	n/a (no relatives detected)	J2b2a1a1a1a1a	..	J2	104.3	H2a2b	..	..	..	..	..	..	..	..	..	..	..	ds.minus	..	PASS	Literature
VK348	Oland_1067	tooth	2020	MargaryanWillerslevNature2020	Context: Archaeological - Period	1000	87	800-1100 CE	..	Sweden_Viking.SG	Oland	Sweden	56.8792	16.7213	Shotgun	..	1.03	724784	..	M	n/a (no relatives detected)	I2a1b1a2b1a2	..	I2a1b1a2b1a2a	70.3	T2b28	..	..	..	..	..	..	..	..	..	..	..	ds.minus	..	PASS	Literature
VK349	Oland_1073	petrous	2020	MargaryanWillerslevNature2020	Direct (WARNING CHECK IF MARINE CORRECTION REQUIRED): IntCal20)	1110	68	690-977 calCE (1190±45 BP, LuSNo-10557)	..	Sweden_Viking.SG	Oland	Sweden	56.4594	16.4307	Shotgun	..	1.25	797554	..	M	n/a (no relatives detected)	R1b1a1b1a1a2c1	..	R1b1a1b1a1a2c1a4b2c1a	90.9	H1e2a	..	..	..	..	..	..	..	..	..	..	..	ds.minus	..	PASS	Literature
VK34	Sweden_Skara 135	petrous	2020	MargaryanWillerslevNature2020	Context: Archaeological - Period	900	87	900-1200 CE	..	Sweden_Viking.SG	Skara, Varnhem	Sweden	58.38	13.65	Shotgun	..	1.19	786665	..	M	n/a (no relatives detected)	R1b1a1b1a1a1c2b	..	R1b1a1b1a1a1c2b2a1b1a4b1	85.8	HV+16311	..	..	..	..	..	..	..	..	..	..	..	ds.minus	..	PASS	Literature
VK350	Oland_1086	tooth	2020	MargaryanWillerslevNature2020	Direct (WARNING CHECK IF MARINE CORRECTION REQUIRED): IntCal20)	1134	67	677-955 calCE (1210±45 BP, LuSNo-10562)	..	Sweden_Viking.SG	Oland	Sweden	56.7322	16.722	Shotgun	..	1.56	887117	..	F	n/a (no relatives detected)	n/a (female)	n/a (female)	n/a (female)	110.9	H3n	..	..	..	..	..	..	..	..	..	..	..	ds.minus	..	PASS	Literature
VK352	Oland_1012	petrous	2020	MargaryanWillerslevNature2020	Context: Archaeological - Period	1000	87	800-1100 CE	..	Sweden_Viking.SG	Oland	Sweden	56.7207	16.7116	Shotgun	..	1.15	767359	..	M	n/a (no relatives detected)	I1a1b1g3b~	..	I1a1	82.3	H64	..	..	..	..	..	..	..	..	..	..	..	ds.minus	..	PASS	Literature
VK353	Oland_1024	petrous	2020	MargaryanWillerslevNature2020	Direct (WARNING CHECK IF MARINE CORRECTION REQUIRED): IntCal20)	893	60	901-1162 calCE (1005±45 BP, LuSNo-10539)	..	Sweden_Viking.SG	Oland	Sweden	56.4153	16.4326	Shotgun	..	1.3	814073	..	F	n/a (no relatives detected)	n/a (female)	n/a (female)	n/a (female)	118	H1e1a	..	..	..	..	..	..	..	..	..	..	..	ds.minus	..	PASS	Literature
VK354	Oland_1026	tooth	2020	MargaryanWillerslevNature2020	Direct (WARNING CHECK IF MARINE CORRECTION REQUIRED): IntCal20)	939	62	892-1153 calCE (1035±45 BP, LuSNo-10540)	..	Sweden_Viking.SG	Oland	Sweden	56.4441	16.5658	Shotgun	..	0.67	546662	..	M	Oland Family A (2 Members) (VK342.SG, VK354.SG have a 2d relationship)	R1a1a1b1a3a2a	..	R1a1a1b1a3a2a1	86.3	H2a1	..	..	..	..	..	..	..	..	..	..	..	ds.minus	..	PASS	Literature
VK355	Oland_1046	petrous	2020	MargaryanWillerslevNature2020	Direct (WARNING CHECK IF MARINE CORRECTION REQUIRED): IntCal20)	1097	68	706-987 calCE (1180±45 BP, LuSNo-10546)	..	Sweden_Viking.SG	Oland	Sweden	56.2847	16.4094	Shotgun	..	1.13	766696	..	M	n/a (no relatives detected)	L	..	L2	110.6	U5b1b1a	..	..	..	..	..	..	..	..	..	..	..	ds.minus	..	PASS	Literature
VK357	Oland_1097	petrous	2020	MargaryanWillerslevNature2020	Direct (WARNING CHECK IF MARINE CORRECTION REQUIRED): IntCal20)	887	62	899-1168 calCE (1000±50 BP, LuSNo-10271)	..	Sweden_Viking.SG	Oland	Sweden	56.4153	16.4326	Shotgun	..	1.39	843096	..	M	n/a (no relatives detected)	I1a2a1~	..	I1a2a1a1a	91.8	J2b1a	..	..	..	..	..	..	..	..	..	..	..	ds.minus	..	PASS	Literature
VK358	Oland_1105	petrous	2020	MargaryanWillerslevNature2020	Direct (WARNING CHECK IF MARINE CORRECTION REQUIRED): IntCal20)	1092	72	705-991 calCE (1175±50 BP, LuSNo-10567)	..	Sweden_Viking.SG	Oland	Sweden	56.8058	16.7302	Shotgun	..	1.03	708943	..	F	n/a (no relatives detected)	n/a (female)	n/a (female)	n/a (female)	89.1	U3a1	..	..	..	..	..	..	..	..	..	..	..	ds.minus	..	PASS	Literature
VK35	Sweden_Skara 118	tooth	2020	MargaryanWillerslevNature2020	Context: Archaeological - Period	900	87	900-1200 CE	..	Sweden_Viking.SG	Skara, Varnhem	Sweden	58.38	13.65	Shotgun	..	1.11	714214	..	M	n/a (no relatives detected)	R1a1a1	..	R1a1a1b1a3a	141.2	T2f1a1	..	..	..	..	..	..	..	..	..	..	..	ds.minus	..	PASS	Literature
VK361	Denmark_Bogovej BX	tooth	2020	MargaryanWillerslevNature2020	Context: Archaeological - Period	1000	29	900-1000 CE	..	Denmark_Viking.SG	Langeland, Bogevej	Denmark	54.87	10.72	Shotgun	..	1.26	810023	..	F	n/a (no relatives detected)	n/a (female)	n/a (female)	n/a (female)	88.5	X2b+226	..	..	..	..	..	..	..	..	..	..	..	ds.minus	..	PASS	Literature
VK362	Denmark_Bogovej LMR 12077	tooth	2020	MargaryanWillerslevNature2020	Context: Archaeological - Period	1000	29	900-1000 CE	..	Denmark_Viking.SG	Langeland, Bogevej	Denmark	54.87	10.72	Shotgun	..	0.64	542143	..	M	n/a (no relatives detected)	E1b1b1a1b1	..	E1b1b1a1b1a	95.1	V7b	..	..	..	..	..	..	..	..	..	..	..	ds.minus	..	PASS	Literature
VK363	Denmark_Bogovej BT	tooth	2020	MargaryanWillerslevNature2020	Context: Archaeological - Period	1000	29	900-1000 CE	..	Denmark_Viking.SG	Langeland, Bogevej	Denmark	54.87	10.72	Shotgun	..	1.34	832265	..	M	n/a (no relatives detected)	I1a2a1a1a5a1a~	..	I1a2a1a1a	93.8	U4b1a1a1	..	..	..	..	..	..	..	..	..	..	..	ds.minus	..	PASS	Literature
VK364	Denmark_Bogovej BN	tooth	2020	MargaryanWillerslevNature2020	Context: Archaeological - Period	1000	29	900-1000 CE	..	Denmark_Viking.SG	Langeland, Bogevej	Denmark	54.87	10.72	Shotgun	..	1.58	893200	..	F	n/a (no relatives detected)	n/a (female)	n/a (female)	n/a (female)	114.5	H3u	..	..	..	..	..	..	..	..	..	..	..	ds.minus	..	PASS	Literature
VK365	Denmark_Bogovej BS	tooth	2020	MargaryanWillerslevNature2020	Context: Archaeological - Period	1000	29	900-1000 CE	..	Denmark_Viking.SG	Langeland, Bogevej	Denmark	54.87	10.72	Shotgun	..	0.76	618679	..	M	n/a (no relatives detected)	R1b1a1b1a1a2a	..	R1b1a1b1a1a2	108.5	U8a2	..	..	..	..	..	..	..	..	..	..	..	ds.minus	..	PASS	Literature
VK366	Denmark_Bogovej BY	tooth	2020	MargaryanWillerslevNature2020	Context: Archaeological - Period	1000	29	900-1000 CE	..	Denmark_Viking.SG	Langeland, Bogevej	Denmark	54.87	10.72	Shotgun	..	0.67	563807	..	F	n/a (no relatives detected)	n/a (female)	n/a (female)	n/a (female)	151.7	J2a1a1a	..	..	..	..	..	..	..	..	..	..	..	ds.minus	..	PASS	Literature
VK367	Denmark_Bogovej D	tooth	2020	MargaryanWillerslevNature2020	Context: Archaeological - Period	1000	29	900-1000 CE	..	Denmark_Viking.SG	Langeland, Bogevej	Denmark	54.87	10.72	Shotgun	..	1.05	738990	..	M	n/a (no relatives detected)	I1	..	I1	96.9	J1b1a1	..	..	..	..	..	..	..	..	..	..	..	ds.minus	..	PASS	Literature
VK368	Denmark_Bogovej T	tooth	2020	MargaryanWillerslevNature2020	Context: Archaeological - Period	1000	29	900-1000 CE	..	Denmark_Viking.SG	Langeland, Bogevej	Denmark	54.87	10.72	Shotgun	..	1.26	798845	..	F	n/a (no relatives detected)	n/a (female)	n/a (female)	n/a (female)	83	H26a1	..	..	..	..	..	..	..	..	..	..	..	ds.minus	..	PASS	Literature
VK369	Denmark_Bakkendrup losfund-2, conc.1	tooth	2020	MargaryanWillerslevNature2020	Context: Archaeological - Period	1075	14	850-900 CE	..	Denmark_Viking.SG	Sealand, Bakkendrup	Denmark	55.56	11.25	Shotgun	..	1.14	766248	..	M	n/a (no relatives detected)	R1b1a1b1a1a2f	..	R1b1a1b1a1a2	98.2	H1a	..	..	..	..	..	..	..	..	..	..	..	ds.minus	..	PASS	Literature
VK370	Denmark_Galgedil ANO	tooth	2020	MargaryanWillerslevNature2020	Context: Archaeological - Period	1000	87	800-1100 CE	..	Denmark_Viking.SG	Funen, Galgedil	Denmark	55.5	10.33	Shotgun	..	1.31	822750	..	F	n/a (no relatives detected)	n/a (female)	n/a (female)	n/a (female)	98.4	H7b2	..	..	..	..	..	..	..	..	..	..	..	ds.minus	..	PASS	Literature
VK371	Denmark_Galgedil UD-Vest	tooth	2020	MargaryanWillerslevNature2020	Context: Archaeological - Period	1065	61	780-990 CE	..	Denmark_Viking.SG	Funen, Galgedil	Denmark	55.5	10.33	Shotgun	..	0.66	541553	..	F	n/a (no relatives detected)	n/a (female)	n/a (female)	n/a (female)	125.5	H1a1	..	..	..	..	..	..	..	..	..	..	..	ds.minus	..	PASS	Literature
VK372	Denmark_Galgedil KM	tooth	2020	MargaryanWillerslevNature2020	Context: Archaeological - Period	1000	87	800-1100 CE	..	Denmark_Viking.SG	Funen, Galgedil	Denmark	55.5	10.33	Shotgun	..	1.35	844958	..	F	n/a (no relatives detected)	n/a (female)	n/a (female)	n/a (female)	88.5	U5a1a2a	..	..	..	..	..	..	..	..	..	..	..	ds.minus	..	PASS	Literature
VK373	Denmark_Galgedil BER	tooth	2020	MargaryanWillerslevNature2020	Context: Archaeological - Period	1000	87	800-1100 CE	..	Denmark_Viking.SG	Funen, Galgedil	Denmark	55.5	10.33	Shotgun	..	1.09	760622	..	M	n/a (no relatives detected)	R1b1a1b1a1a2b1a1	..	R1b1a1b1a1a2b1a1	106.5	J2b1a	..	..	..	..	..	..	..	..	..	..	..	ds.minus	..	PASS	Literature
VK379	Oland_1077	tooth	2020	MargaryanWillerslevNature2020	Context: Archaeological - Period	1200	29	700-800 CE	..	Sweden_EarlyViking.SG	Oland	Sweden	57.3501	17.0758	Shotgun	..	0.07	77431	..	M	n/a (no relatives detected)	I1	..	I1	18.6	U3b1b	..	..	..	..	..	..	..	..	..	..	..	ds.minus	..	PASS	Literature
VK380	Oland_1078	tooth	2020	MargaryanWillerslevNature2020	Context: Archaeological - Period	1000	87	800-1100 CE	..	Sweden_Viking.SG	Oland	Sweden	57.3426	17.0209	Shotgun	..	0.11	120284	..	M	n/a (no relatives detected)	I	..	I1	12.3	H27	..	..	..	..	..	..	..	..	..	..	..	ds.minus	..	PASS	Literature
VK382	Oland_1132	tooth	2020	MargaryanWillerslevNature2020	Context: Archaeological - Period	1200	29	700-800 CE	..	Sweden_EarlyViking.SG	Oland	Sweden	57.3501	17.0758	Shotgun	..	0.06	67013	..	M	n/a (no relatives detected)	I1a1b1a4a2	..	I1a1b1a4a2	12.1	H3g1	..	..	..	..	..	..	..	..	..	..	..	ds.minus	..	PASS	Literature
VK383	Denmark_Hesselbjerg Grav 11, sk DT	tooth	2020	MargaryanWillerslevNature2020	Context: Archaeological - Period	1075	14	850-900 CE	..	Denmark_Viking.SG	Jutland, Hesselbjerg	Denmark	55.95	10.2	Shotgun	..	0.04	48476	..	F	n/a (no relatives detected)	n/a (female)	n/a (female)	n/a (female)	9.5	H5c	..	..	..	..	..	..	..	..	..	..	..	ds.minus	..	PASS	Literature
VK384	Denmark_Hesselbjerg Grav 14, sk EU	tooth	2020	MargaryanWillerslevNature2020	Context: Archaeological - Period	1075	14	850-900 CE	..	Denmark_Viking.SG	Jutland, Hesselbjerg	Denmark	55.95	10.2	Shotgun	..	1.21	801567	..	M	n/a (no relatives detected)	E1b1a1a1a2a1a3a1e~	..	R1b1a1b1a1a1c2b1a1a1a	144.5	H3g1	..	..	..	..	..	..	..	..	..	..	..	ds.minus	..	PASS	Literature
VK385	Denmark_Lejre Grav 321	tooth	2020	MargaryanWillerslevNature2020	Context: Archaeological - Period	1075	14	850-900 CE	..	Denmark_Viking.SG	Sealand, Lejre	Denmark	55.6	11.95	Shotgun	..	1.53	895683	..	F	n/a (no relatives detected)	n/a (female)	n/a (female)	n/a (female)	98.1	U4c1	..	..	..	..	..	..	..	..	..	..	..	ds.minus	..	PASS	Literature
VK386	Norway_Oppland 5305	tooth	2020	MargaryanWillerslevNature2020	Context: Archaeological - Period	1000	87	800-1100 CE	..	Norway_Viking.SG	Nor South, Oppland	Norway	62.09	9.05	Shotgun	..	1.22	813263	..	M	n/a (no relatives detected)	R1b1a1b1a1a2c1a1f	..	R1b1a1b1a1a2c1a1f1a	86.3	J1b1a1	..	..	..	..	..	..	..	..	..	..	..	ds.minus	..	PASS	Literature
VK387	Norway_Oppland 3778	petrous	2020	MargaryanWillerslevNature2020	Context: Archaeological - Period	950	58	900-1100 CE	..	Norway_Viking.SG	Nor South, Oppland	Norway	60.31	10.43	Shotgun	..	1.09	750557	..	F	n/a (no relatives detected)	n/a (female)	n/a (female)	n/a (female)	72.4	U5a1a1	..	..	..	..	..	..	..	..	..	..	..	ds.minus	..	PASS	Literature
VK388	Norway_Nordland 253	tooth	2020	MargaryanWillerslevNature2020	Context: Archaeological - Period	800	260	700-1600 CE	..	Norway_Viking.SG	Nor North, Nordland	Norway	68.34	15.66	Shotgun	..	0.98	715907	..	M	n/a (no relatives detected)	I1	..	I1	105.8	J1c5	..	..	..	..	..	..	..	..	..	..	..	ds.minus	..	PASS	Literature
VK389	Norway_Telemark 3697	petrous	2020	MargaryanWillerslevNature2020	Context: Archaeological - Period	1000	29	900-1000 CE	..	Norway_Viking.SG	Nor South, Telemark	Norway	59.22	9.61	Shotgun	..	1.11	763067	..	M	n/a (no relatives detected)	R1b1a1b1a1a1c2b	..	R1b1a1b1a1a1c2b2a1b1a4b	87.3	T2b	..	..	..	..	..	..	..	..	..	..	..	ds.minus	..	PASS	Literature
VK392	Norway_Telemark 1645	tooth	2020	MargaryanWillerslevNature2020	Context: Archaeological - Period	1100	87	700-1000 CE	..	Norway_Viking.SG	Nor South, Telemark	Norway	59.58	7.92	Shotgun	..	1.05	730105	..	F	n/a (no relatives detected)	n/a (female)	n/a (female)	n/a (female)	103.8	H1g1	..	..	..	..	..	..	..	..	..	..	..	ds.minus	..	PASS	Literature
VK393	Norway_Hedmark 4006	tooth	2020	MargaryanWillerslevNature2020	Context: Archaeological - Period	1000	29	900-1000 CE	..	Norway_Viking.SG	Nor South, Hedmark	Norway	60.84	11	Shotgun	..	1.2	786791	..	F	n/a (no relatives detected)	n/a (female)	n/a (female)	n/a (female)	98.2	U8a1a	..	..	..	..	..	..	..	..	..	..	..	ds.minus	..	PASS	Literature
VK394	Norway_Hedmark 4460	petrous	2020	MargaryanWillerslevNature2020	Context: Archaeological - Period	1000	29	900-1000 CE	..	Norway_Viking.SG	Nor South, Hedmark	Norway	61.15	11.34	Shotgun	..	0.74	589394	..	M	n/a (no relatives detected)	R1a1a1b1a3a1	..	R1a1a1b1a3	80.4	H13a1a1a	..	..	..	..	..	..	..	..	..	..	..	ds.minus	..	PASS	Literature
VK395	Sweden_Skara 275	petrous	2020	MargaryanWillerslevNature2020	Context: Archaeological - Period	900	87	900-1200 CE	..	Sweden_Viking.SG	Skara, Varnhem	Sweden	58.38	13.65	Shotgun	..	1.44	863687	..	M	n/a (no relatives detected)	N1a1a1a1a1a2	..	N1a1a1a1a1a2a1a2	95.8	X2c1	..	..	..	..	..	..	..	..	..	..	..	ds.minus	..	PASS	Literature
VK396	Sweden_Skara 166	petrous	2020	MargaryanWillerslevNature2020	Context: Archaeological - Period	900	87	900-1200 CE	..	Sweden_Viking.SG	Skara, Varnhem	Sweden	58.38	13.65	Shotgun	..	1.19	784846	..	M	n/a (no relatives detected)	R1b1a1b1a1a1c1a1	..	R1b1a1b1a1a1c1a1	85.2	J1c2t	..	..	..	..	..	..	..	..	..	..	..	ds.minus	..	PASS	Literature
VK397	Sweden_Skara 237	petrous	2020	MargaryanWillerslevNature2020	Context: Archaeological - Period	900	87	900-1200 CE	..	Sweden_Viking.SG	Skara, Varnhem	Sweden	58.38	13.65	Shotgun	..	1.37	842987	..	M	n/a (no relatives detected)	R1a1a1	..	R1a1a1b1a3a	91.3	J1b1a1	..	..	..	..	..	..	..	..	..	..	..	ds.minus	..	PASS	Literature
VK398	Sweden_Skara 231	petrous	2020	MargaryanWillerslevNature2020	Context: Archaeological - Period	900	87	900-1200 CE	..	Sweden_Viking.SG	Skara, Varnhem	Sweden	58.38	13.65	Shotgun	..	1.29	812735	..	M	n/a (no relatives detected)	T1a2b1	..	T1a2b1	90	H1b1+16362	..	..	..	..	..	..	..	..	..	..	..	ds.minus	..	PASS	Literature
VK399	Sweden_Skara 276	petrous	2020	MargaryanWillerslevNature2020	Context: Archaeological - Period	900	87	900-1200 CE	..	Sweden_Viking.SG	Skara, Varnhem	Sweden	58.38	13.65	Shotgun	..	1.71	930266	..	M	n/a (no relatives detected)	N1a1a1a1a1a1a	..	N1a1a1a1a1a1a	104	H4a1a1a	..	..	..	..	..	..	..	..	..	..	..	ds.minus	..	PASS	Literature
VK39	Sweden_Skara 181	petrous	2020	MargaryanWillerslevNature2020	Context: Archaeological - Period	900	87	900-1200 CE	..	Sweden_Viking.SG	Skara, Varnhem	Sweden	58.38	13.65	Shotgun	..	0.16	122037	..	M	n/a (no relatives detected)	G2a2b2a1a1b	..	G2a2b2a1a1b1a	89.2	T2b4b	..	..	..	..	..	..	..	..	..	..	..	ds.minus	..	PASS	Literature
VK400	Sweden_Skara 236	petrous	2020	MargaryanWillerslevNature2020	Context: Archaeological - Period	900	87	900-1200 CE	..	Sweden_Viking.SG	Skara, Varnhem	Sweden	58.38	13.65	Shotgun	..	1.07	739805	..	M	n/a (no relatives detected)	I1a1b1a1d3b~	..	I1a1b	90.3	H1+16239	..	..	..	..	..	..	..	..	..	..	..	ds.minus	..	PASS	Literature
VK401	Sweden_Skara 229	petrous	2020	MargaryanWillerslevNature2020	Context: Archaeological - Period	900	87	900-1200 CE	..	Sweden_Viking.SG	Skara, Varnhem	Sweden	58.38	13.65	Shotgun	..	1.26	813441	..	M	n/a (no relatives detected)	R1a1a1	..	R1a1a1b1a3a2	86.9	H2a2b	..	..	..	..	..	..	..	..	..	..	..	ds.minus	..	PASS	Literature
VK402	Sweden_Skara 38	petrous	2020	MargaryanWillerslevNature2020	Context: Archaeological - Period	900	87	900-1200 CE	..	Sweden_Viking.SG	Skara, Varnhem	Sweden	58.38	13.65	Shotgun	..	1.53	879382	..	F	n/a (no relatives detected)	n/a (female)	n/a (female)	n/a (female)	87.4	J2a1a1	..	..	..	..	..	..	..	..	..	..	..	ds.minus	..	PASS	Literature
VK403	Sweden_Skara 217	petrous	2020	MargaryanWillerslevNature2020	Context: Archaeological - Period	900	87	900-1200 CE	..	Sweden_Viking.SG	Skara, Varnhem	Sweden	58.38	13.65	Shotgun	..	1.49	875158	..	M	n/a (no relatives detected)	R1b1a1b1a1a2a1b1a1a~	..	R1b1a1b1a1a2a1b1a	113.2	K1a4a1a2b	..	..	..	..	..	..	..	..	..	..	..	ds.minus	..	PASS	Literature
VK404	Sweden_Skara 277	petrous	2020	MargaryanWillerslevNature2020	Context: Archaeological - Period	900	87	900-1200 CE	..	Sweden_Viking.SG	Skara, Varnhem	Sweden	58.38	13.65	Shotgun	..	1.43	858919	..	M	n/a (no relatives detected)	I1	..	I1a1b	104.8	U4a2	..	..	..	..	..	..	..	..	..	..	..	ds.minus	..	PASS	Literature
VK405	Sweden_Skara 83	petrous	2020	MargaryanWillerslevNature2020	Context: Archaeological - Period	900	87	900-1200 CE	..	Sweden_Viking.SG	Skara, Varnhem	Sweden	58.38	13.65	Shotgun	..	1.03	724219	..	M	n/a (no relatives detected)	R1b1a1b1a1a2c1a5c	..	R1b1a1b1a1a2c1	75.5	K1a10	..	..	..	..	..	..	..	..	..	..	..	ds.minus	..	PASS	Literature
VK406	Sweden_Skara 203	petrous	2020	MargaryanWillerslevNature2020	Context: Archaeological - Period	900	87	900-1200 CE	..	Sweden_Viking.SG	Skara, Varnhem	Sweden	58.38	13.65	Shotgun	..	1.3	822454	..	M	Skara, Varnhem Family A (2 Members) (VK33.SG, VK406.SG have a 1d relationship)	N1a1a1a1a1a1~	..	N1a1a1a1a1a1a	99.2	K1a4a1	..	..	..	..	..	..	..	..	..	..	..	ds.minus	..	PASS	Literature
VK407	Sweden_Skara 274	petrous	2020	MargaryanWillerslevNature2020	Context: Archaeological - Period	900	87	900-1200 CE	..	Sweden_Viking.SG	Skara, Varnhem	Sweden	58.38	13.65	Shotgun	..	0.23	230526	..	M	n/a (no relatives detected)	I	..	I1	22.8	H1c21	..	..	..	..	..	..	..	..	..	..	..	ds.minus	..	PASS	Literature
VK408	Russia_Ladoga_5757-18	bone, tooth	2020	MargaryanWillerslevNature2020	Context: Archaeological - Period	900	87	900-1200 CE	..	Russia_Viking.SG	Ladoga	Russia	60	32.3	Shotgun	..	0.17	170674	..	M	Ladoga Family A (2 Members) (VK19.SG, VK408.SG have a 2d relationship)	R1a1a1b1a1a	..	R1a1a1b1	54.3	H74	..	..	..	..	..	..	..	..	..	..	..	ds.minus	..	PASS	Literature
VK409	Russia_Ladoga_5680-14	tooth	2020	MargaryanWillerslevNature2020	Context: Archaeological - Period	900	87	900-1200 CE	..	Russia_Viking.SG	Ladoga	Russia	60	32.3	Shotgun	..	0.17	171685	..	M	n/a (no relatives detected)	I1	..	I1a	65.3	H3h	..	..	..	..	..	..	..	..	..	..	..	ds.minus	..	PASS	Literature
VK40	Sweden_Skara 106	tooth	2020	MargaryanWillerslevNature2020	Context: Archaeological - Period	900	87	900-1200 CE	..	Sweden_Viking.SG	Skara, Varnhem	Sweden	58.38	13.65	Shotgun	..	1.87	890103	..	M	n/a (no relatives detected)	R1b1a1b1a1a2b1c1b	..	R1b1a1b1a1a2b1c1b	77.2	T1a1	..	..	..	..	..	..	..	..	..	..	..	ds.minus	..	PASS	Literature
VK410	Russia_Ladoga_5680-15	bone, tooth	2020	MargaryanWillerslevNature2020	Context: Archaeological - Period	850	58	1000-1200 CE	..	Russia_Viking.SG	Ladoga	Russia	60	32.3	Shotgun	..	0.13	135677	..	M	n/a (no relatives detected)	I1	..	I1	26.7	X2b+226	..	..	..	..	..	..	..	..	..	..	..	ds.minus	..	PASS	Literature
VK411	Denmark_Galgedil TT	tooth	2020	MargaryanWillerslevNature2020	Context: Archaeological - Period	1000	87	800-1100 CE	..	Denmark_Viking.SG	Funen, Galgedil	Denmark	55.5	10.33	Shotgun	..	0.02	20561	..	M	n/a (no relatives detected)	F	..	F	41.5	H1a1	..	..	..	..	..	..	..	..	..	..	..	ds.minus	..	PASS	Literature
VK414	Norway_Oppland 1517	petrous	2020	MargaryanWillerslevNature2020	Context: Archaeological - Period	950	58	900-1100 CE	..	Norway_Viking.SG	Nor South, Oppland	Norway	61.88	8.4	Shotgun	..	1.23	809011	..	M	n/a (no relatives detected)	R1a1a1b1a3a2a	..	R1a1a1b1a3a2a	63.7	H6a1a	..	..	..	..	..	..	..	..	..	..	..	ds.minus	..	PASS	Literature
VK415	Norway_Oppland 1520	petrous	2020	MargaryanWillerslevNature2020	Context: Archaeological - Period	1050	115	700-1100 CE	..	Norway_Viking.SG	Nor South, Oppland	Norway	60.29	10.63	Shotgun	..	1.22	796844	..	F	n/a (no relatives detected)	n/a (female)	n/a (female)	n/a (female)	87.9	H6a1a	..	..	..	..	..	..	..	..	..	..	..	ds.minus	..	PASS	Literature
VK417	Norway_Oppland 2808-2	petrous	2020	MargaryanWillerslevNature2020	Context: Archaeological - Period	1100	144	600-1100 CE	..	Norway_Viking.SG	Nor South, Oppland	Norway	60.36	10.57	Shotgun	..	1.15	772942	..	F	n/a (no relatives detected)	n/a (female)	n/a (female)	n/a (female)	82.7	H7b	..	..	..	..	..	..	..	..	..	..	..	ds.minus	..	PASS	Literature
VK419	Norway_Nordland 1522	petrous	2020	MargaryanWillerslevNature2020	Context: Archaeological - Period	1200	144	500-1000 CE	..	Norway_Viking.SG	Nor North, Nordland	Norway	67.29	14.42	Shotgun	..	1.23	811245	..	M	n/a (no relatives detected)	N1a1a1a1a1a1a	..	N1a1a1a1a1a1a	91.7	U5b1b1g1	..	..	..	..	..	..	..	..	..	..	..	ds.minus	..	PASS	Literature
VK420	Norway_Hedmark 2813	petrous	2020	MargaryanWillerslevNature2020	Context: Archaeological - Period	1050	115	700-1100 CE	..	Norway_Viking.SG	Nor South, Hedmark	Norway	60.8	11.1	Shotgun	..	1.53	895072	..	M	n/a (no relatives detected)	I1	..	I1	90.8	I4a	..	..	..	..	..	..	..	..	..	..	..	ds.minus	..	PASS	Literature
VK421	Norway_Oppland 3777	tooth	2020	MargaryanWillerslevNature2020	Context: Archaeological - Period	950	58	900-1100 CE	..	Norway_Viking.SG	Nor South, Oppland	Norway	60.31	10.43	Shotgun	..	0.01	15491	..	M	n/a (no relatives detected)	R1a1a	..	R1a1a	9.5	U5b2c2b	..	..	..	..	..	..	..	..	..	..	..	ds.minus	..	PASS	Literature
VK422	Norway_Hedmark 4304	petrous	2020	MargaryanWillerslevNature2020	Context: Archaeological - Period	1000	29	900-1000 CE	..	Norway_Viking.SG	Nor South, Hedmark	Norway	61.15	11.34	Shotgun	..	1.07	759343	..	M	n/a (no relatives detected)	R1a1a1b1a3a2a	..	R1a1a1b1a3a2	93.5	J1b1a1a	..	..	..	..	..	..	..	..	..	..	..	ds.minus	..	PASS	Literature
VK424	Sweden_Skara 273	petrous	2020	MargaryanWillerslevNature2020	Context: Archaeological - Period	900	87	900-1200 CE	..	Sweden_Viking.SG	Skara, Varnhem	Sweden	58.38	13.65	Shotgun	..	0.14	141772	..	M	n/a (no relatives detected)	R1b1a1b	..	R1b1a1b1a1a1c2b1	17.4	K2b1a1	..	..	..	..	..	..	..	..	..	..	..	ds.minus	..	PASS	Literature
VK425	Sweden_Skara 44	petrous	2020	MargaryanWillerslevNature2020	Context: Archaeological - Period	900	87	900-1200 CE	..	Sweden_Viking.SG	Skara, Varnhem	Sweden	58.38	13.65	Shotgun	..	0.12	124982	..	M	n/a (no relatives detected)	R1b1a1b1a1a1c2b	..	R1b1a1b1a1a1c2b2b	16.9	U3a1	..	..	..	..	..	..	..	..	..	..	..	ds.minus	..	PASS	Literature
VK426	Sweden_Skara 216	petrous	2020	MargaryanWillerslevNature2020	Context: Archaeological - Period	900	87	900-1200 CE	..	Sweden_Viking.SG	Skara, Varnhem	Sweden	58.38	13.65	Shotgun	..	0.12	124797	..	M	n/a (no relatives detected)	R1b1a1b	..	R1b1a1b	22.4	U6a1a1	..	..	..	..	..	..	..	..	..	..	..	ds.minus	..	PASS	Literature
VK427	Sweden_Skara 209	petrous	2020	MargaryanWillerslevNature2020	Context: Archaeological - Period	900	87	900-1200 CE	..	Sweden_Viking.SG	Skara, Varnhem	Sweden	58.38	13.65	Shotgun	..	0.11	117514	..	M	n/a (no relatives detected)	I2a1b1a2a1a1a1~	..	I2a1b1a	16.8	K1a4	..	..	..	..	..	..	..	..	..	..	..	ds.minus	..	PASS	Literature
VK428	Gotland_Frojel-00287	petrous	2020	MargaryanWillerslevNature2020	Context: Archaeological - Period	975	43	900-1050 CE	..	Sweden_Viking.SG	Gotland, Frojel	Sweden	57.34	18.19	Shotgun	..	0.18	181191	..	F	n/a (no relatives detected)	n/a (female)	n/a (female)	n/a (female)	19.9	K1a4a1a2b	..	..	..	..	..	..	..	..	..	..	..	ds.minus	..	PASS	Literature
VK429	Gotland_Frojel-01599	petrous	2020	MargaryanWillerslevNature2020	Context: Archaeological - Period	975	43	900-1050 CE	..	Sweden_Viking.SG	Gotland, Frojel	Sweden	57.34	18.19	Shotgun	..	2.73	1057775	..	F	n/a (no relatives detected)	n/a (female)	n/a (female)	n/a (female)	118.2	H70	..	..	..	..	..	..	..	..	..	..	..	ds.minus	..	PASS	Literature
VK42	Sweden_Skara 62	tooth	2020	MargaryanWillerslevNature2020	Context: Archaeological - Period	900	87	900-1200 CE	..	Sweden_Viking.SG	Skara, Varnhem	Sweden	58.38	13.65	Shotgun	..	9.25	1144413	..	M	n/a (no relatives detected)	J2a1a1b2a1b1b2c~	..	J2a1a1b2a1b1	352.4	T2b11	..	..	..	..	..	..	..	..	..	..	..	ds.minus	..	PASS	Literature
VK430	Gotland_Frojel-00502	tooth	2020	MargaryanWillerslevNature2020	Context: Archaeological - Period	975	43	900-1050 CE	..	Sweden_Viking.SG	Gotland, Frojel	Sweden	57.34	18.19	Shotgun	..	0.18	189501	..	M	n/a (no relatives detected)	N1a1a1a1a1	..	N1a1a1a1a1a	10.7	T1a1b	..	..	..	..	..	..	..	..	..	..	..	ds.minus	..	PASS	Literature
VK431	Gotland_Frojel-00487A	petrous	2020	MargaryanWillerslevNature2020	Context: Archaeological - Period	975	43	900-1050 CE	..	Sweden_Viking.SG	Gotland, Frojel	Sweden	57.34	18.19	Shotgun	..	0.25	251528	..	M	n/a (no relatives detected)	R1b1a1b1a1a2	..	R1b1a1b1a1a2	29.9	H2a1	..	..	..	..	..	..	..	..	..	..	..	ds.minus	..	PASS	Literature
VK432	Gotland_Frojel-00303	tooth	2020	MargaryanWillerslevNature2020	Context: Archaeological - Period	975	43	900-1050 CE	..	Sweden_Viking.SG	Gotland, Frojel	Sweden	57.34	18.19	Shotgun	..	0.3	286986	..	F	n/a (no relatives detected)	n/a (female)	n/a (female)	n/a (female)	41.6	J1b1a1	..	..	..	..	..	..	..	..	..	..	..	ds.minus	..	PASS	Literature
VK433	Gotland_Frojel-01798	petrous	2020	MargaryanWillerslevNature2020	Context: Archaeological - Period	975	43	900-1050 CE	..	Sweden_Viking.SG	Gotland, Frojel	Sweden	57.34	18.19	Shotgun	..	2.21	1000645	..	F	n/a (no relatives detected)	n/a (female)	n/a (female)	n/a (female)	105.1	H5	..	..	..	..	..	..	..	..	..	..	..	ds.minus	..	PASS	Literature
VK434	Gotland_Frojel-01288	petrous	2020	MargaryanWillerslevNature2020	Context: Archaeological - Period	975	43	900-1050 CE	..	Sweden_Viking.SG	Gotland, Frojel	Sweden	57.34	18.19	Shotgun	..	0.26	254590	..	F	n/a (no relatives detected)	n/a (female)	n/a (female)	n/a (female)	30.6	U5b2a2	..	..	..	..	..	..	..	..	..	..	..	ds.minus	..	PASS	Literature
VK435	Gotland_Frojel-02500	tooth	2020	MargaryanWillerslevNature2020	Context: Archaeological - Period	975	43	900-1050 CE	..	Sweden_Viking.SG	Gotland, Frojel	Sweden	57.34	18.19	Shotgun	..	0.06	61169	..	F	n/a (no relatives detected)	n/a (female)	n/a (female)	n/a (female)	17.8	T1a5a	..	..	..	..	..	..	..	..	..	..	..	ds.minus	..	PASS	Literature
VK437	Gotland_Frojel-02303	tooth	2020	MargaryanWillerslevNature2020	Context: Archaeological - Period	975	43	900-1050 CE	..	Sweden_Viking.SG	Gotland, Frojel	Sweden	57.34	18.19	Shotgun	..	0.02	24928	..	F	n/a (no relatives detected)	n/a (female)	n/a (female)	n/a (female)	10.9	V	..	..	..	..	..	..	..	..	..	..	..	ds.minus	..	PASS	Literature
VK438	Gotland_Frojel-04498	petrous	2020	MargaryanWillerslevNature2020	Context: Archaeological - Period	975	43	900-1050 CE	..	Sweden_Viking.SG	Gotland, Frojel	Sweden	57.34	18.19	Shotgun	..	0.22	219797	..	M	n/a (no relatives detected)	R1a1a1b1a1a	..	R1a1a1b	29.5	H1	..	..	..	..	..	..	..	..	..	..	..	ds.minus	..	PASS	Literature
VK439	Gotland_Frojel-02498	tooth	2020	MargaryanWillerslevNature2020	Context: Archaeological - Period	975	43	900-1050 CE	..	Sweden_Viking.SG	Gotland, Frojel	Sweden	57.34	18.19	Shotgun	..	0.16	165382	..	F	n/a (no relatives detected)	n/a (female)	n/a (female)	n/a (female)	19	U4a2a	..	..	..	..	..	..	..	..	..	..	..	ds.minus	..	PASS	Literature
VK440	Gotland_Frojel-003A88	tooth	2020	MargaryanWillerslevNature2020	Context: Archaeological - Period	975	43	900-1050 CE	..	Sweden_Viking.SG	Gotland, Frojel	Sweden	57.34	18.19	Shotgun	..	0.07	75220	..	F	n/a (no relatives detected)	n/a (female)	n/a (female)	n/a (female)	33.3	T2b+152	..	..	..	..	..	..	..	..	..	..	..	ds.minus	..	PASS	Literature
VK441	Gotland_Frojel-032A98	tooth	2020	MargaryanWillerslevNature2020	Context: Archaeological - Period	975	43	900-1050 CE	..	Sweden_Viking.SG	Gotland, Frojel	Sweden	57.34	18.19	Shotgun	..	0.03	34531	..	F	n/a (no relatives detected)	n/a (female)	n/a (female)	n/a (female)	25.4	J1c1b1a	..	..	..	..	..	..	..	..	..	..	..	ds.minus	..	PASS	Literature
VK442	Oland_1008	petrous	2020	MargaryanWillerslevNature2020	Direct (WARNING CHECK IF MARINE CORRECTION REQUIRED): IntCal20)	1097	68	706-987 calCE (1180±45 BP, LuSNo-10536)	..	Sweden_Viking.SG	Oland	Sweden	56.4153	16.4326	Shotgun	..	1.24	791976	..	F	n/a (no relatives detected)	n/a (female)	n/a (female)	n/a (female)	94.4	U2e1f1	..	..	..	..	..	..	..	..	..	..	..	ds.minus	..	PASS	Literature
VK443	Oland_1101	tooth	2020	MargaryanWillerslevNature2020	Context: Archaeological - Period	1000	87	800-1100 CE	..	Sweden_Viking.SG	Oland	Sweden	57.3426	17.0209	Shotgun	..	2.11	1001815	..	M	n/a (no relatives detected)	I1a2a1a1d	..	I1a2a1a1d2	113.2	U5b2b5	..	..	..	..	..	..	..	..	..	..	..	ds.minus	..	PASS	Literature
VK444	Oland_1059	tooth	2020	MargaryanWillerslevNature2020	Direct (WARNING CHECK IF MARINE CORRECTION REQUIRED): IntCal20)	1097	68	706-987 calCE (1180±45 BP, LuSNo-10553)	..	Sweden_Viking.SG	Oland	Sweden	56.4153	16.4326	Shotgun	..	0.79	625728	..	M	n/a (no relatives detected)	R1b1a1b1a1a1c2b	..	R1b1a1b1a1a1c2b2a1b1b1	123.9	K1a	..	..	..	..	..	..	..	..	..	..	..	ds.minus	..	PASS	Literature
VK445	Denmark_Gl Lejre-A1896	petrous	2020	MargaryanWillerslevNature2020	Context: Archaeological - Period	1000	87	800-1100 CE	..	Denmark_Viking.SG	Sealand, Gl. Lejre	Denmark	55.62	11.97	Shotgun	..	1.36	846974	..	M	n/a (no relatives detected)	I1a2a2	..	I1a2a2	80.2	U3b	..	..	..	..	..	..	..	..	..	..	..	ds.minus	..	PASS	Literature
VK446	Denmark_Galgedil LS	tooth	2020	MargaryanWillerslevNature2020	Context: Archaeological - Period	1000	87	800-1100 CE	..	Denmark_Viking.SG	Funen, Galgedil	Denmark	55.5	10.33	Shotgun	..	1.53	899512	..	M	n/a (no relatives detected)	I1a2a2a4b~	..	I1a2a2	46	U5a1a1+16362	..	..	..	..	..	..	..	..	..	..	..	ds.minus	..	PASS	Literature
VK448	Norway_Hedmark 4005	tooth	2020	MargaryanWillerslevNature2020	Context: Archaeological - Period	1050	115	700-1100 CE	..	Norway_Viking.SG	Nor South, Hedmark	Norway	60.8	10.87	Shotgun	..	2.23	1003318	..	F	n/a (no relatives detected)	n/a (female)	n/a (female)	n/a (female)	112.7	H5a2	..	..	..	..	..	..	..	..	..	..	..	ds.minus	..	PASS	Literature
VK449	UK_Dorset-3746	petrous	2020	MargaryanWillerslevNature2020	Context: Archaeological - Period	953	16	970-1025 CE	..	England_Viking.SG	England, Dorset, Ridgeway Hill Mass Grave	United Kingdom	50.67	-2.47	Shotgun	..	1.43	867818	..	M	n/a (no relatives detected)	R1b1a1b1a1a	R-S493	R1b1a1b1a1a1b	109.3	H6a2a	..	..	..	..	..	..	..	..	..	..	..	ds.minus	..	PASS	Literature
VK450	Gotland_Kopparsvik-35	petrous	2020	MargaryanWillerslevNature2020	Context: Archaeological - Period	975	43	900-1050 CE	..	Sweden_Viking.SG	Gotland, Kopparsvik	Sweden	57.63	18.28	Shotgun	..	0.12	129087	..	F	n/a (no relatives detected)	n/a (female)	n/a (female)	n/a (female)	17.9	J1c1b1a	..	..	..	..	..	..	..	..	..	..	..	ds.minus	..	PASS	Literature
VK452	Gotland_Kopparsvik-111	petrous	2020	MargaryanWillerslevNature2020	Context: Archaeological - Period	975	43	900-1050 CE	..	Sweden_Viking.SG	Gotland, Kopparsvik	Sweden	57.63	18.28	Shotgun	..	0.23	237225	..	M	n/a (no relatives detected)	R1a1a1b1a1a	..	R1a1a1b1a	28.8	T2b	..	..	..	..	..	..	..	..	..	..	..	ds.minus	..	PASS	Literature
VK453	Gotland_Kopparsvik-134	petrous	2020	MargaryanWillerslevNature2020	Context: Archaeological - Period	975	43	900-1050 CE	..	Sweden_Viking.SG	Gotland, Kopparsvik	Sweden	57.63	18.28	Shotgun	..	0.17	175253	..	M	n/a (no relatives detected)	R1a1a1	..	R1a1a1	28.4	H8c	..	..	..	..	..	..	..	..	..	..	..	ds.minus	..	PASS	Literature
VK454	Gotland_Kopparsvik-140	petrous	2020	MargaryanWillerslevNature2020	Context: Archaeological - Period	975	43	900-1050 CE	..	Sweden_Viking.SG	Gotland, Kopparsvik	Sweden	57.63	18.28	Shotgun	..	0.25	244707	..	F	n/a (no relatives detected)	n/a (female)	n/a (female)	n/a (female)	26	HV9	..	..	..	..	..	..	..	..	..	..	..	ds.minus	..	PASS	Literature
VK455	Gotland_Frojel-03401	tooth	2020	MargaryanWillerslevNature2020	Context: Archaeological - Period	975	43	900-1050 CE	..	Sweden_Viking.SG	Gotland, Frojel	Sweden	57.34	18.19	Shotgun	..	1.6	899897	..	F	n/a (no relatives detected)	n/a (female)	n/a (female)	n/a (female)	118	U5a2c1	..	..	..	..	..	..	..	..	..	..	..	ds.minus	..	PASS	Literature
VK456	Gotland_Frojel-02404	tooth	2020	MargaryanWillerslevNature2020	Context: Archaeological - Period	975	43	900-1050 CE	..	Sweden_Viking.SG	Gotland, Frojel	Sweden	57.34	18.19	Shotgun	..	1.39	840485	..	F	n/a (no relatives detected)	n/a (female)	n/a (female)	n/a (female)	101.3	I1a1e	..	..	..	..	..	..	..	..	..	..	..	ds.minus	..	PASS	Literature
VK457	Gotland_Frojel-03299_1	petrous	2020	MargaryanWillerslevNature2020	Context: Archaeological - Period	975	43	900-1050 CE	..	Sweden_Viking.SG	Gotland, Frojel	Sweden	57.34	18.19	Shotgun	..	0.19	190958	..	F	n/a (no relatives detected)	n/a (female)	n/a (female)	n/a (female)	20.8	I5a	..	..	..	..	..	..	..	..	..	..	..	ds.minus	..	PASS	Literature
VK458	Gotland_Frojel-03299_3	petrous	2020	MargaryanWillerslevNature2020	Context: Archaeological - Period	975	43	900-1050 CE	..	Sweden_Viking.SG	Gotland, Frojel	Sweden	57.34	18.19	Shotgun	..	0.18	183333	..	F	n/a (no relatives detected)	n/a (female)	n/a (female)	n/a (female)	23.8	I1a1a3	..	..	..	..	..	..	..	..	..	..	..	ds.minus	..	PASS	Literature
VK459	Gotland_Frojel-02198	petrous	2020	MargaryanWillerslevNature2020	Context: Archaeological - Period	975	43	900-1050 CE	..	Sweden_Viking.SG	Gotland, Frojel	Sweden	57.34	18.19	Shotgun	..	0.19	193384	..	F	n/a (no relatives detected)	n/a (female)	n/a (female)	n/a (female)	26.2	W3a1	..	..	..	..	..	..	..	..	..	..	..	ds.minus	..	PASS	Literature
VK460	Gotland_Frojel-04898	tooth	2020	MargaryanWillerslevNature2020	Context: Archaeological - Period	975	43	900-1050 CE	..	Sweden_Viking.SG	Gotland, Frojel	Sweden	57.34	18.19	Shotgun	..	0.29	279806	..	F	n/a (no relatives detected)	n/a (female)	n/a (female)	n/a (female)	36.2	I3	..	..	..	..	..	..	..	..	..	..	..	ds.minus	..	PASS	Literature
VK461	Gotland_Frojel-025A89	tooth	2020	MargaryanWillerslevNature2020	Context: Archaeological - Period	975	43	900-1050 CE	..	Sweden_Viking.SG	Gotland, Frojel	Sweden	57.34	18.19	Shotgun	..	0.27	270665	..	M	n/a (no relatives detected)	N1a1a1a1a1a2	..	N1a1a1a1a1a2a1a	52.2	H7b	..	..	..	..	..	..	..	..	..	..	..	ds.minus	..	PASS	Literature
VK462	Gotland_Frojel-025B89	tooth	2020	MargaryanWillerslevNature2020	Context: Archaeological - Period	975	43	900-1050 CE	..	Sweden_Viking.SG	Gotland, Frojel	Sweden	57.34	18.19	Shotgun	..	0.09	92197	..	F	n/a (no relatives detected)	n/a (female)	n/a (female)	n/a (female)	18.4	H1e1a	..	..	..	..	..	..	..	..	..	..	..	ds.minus	..	PASS	Literature
VK463	Gotland_Frojel-019A89	petrous	2020	MargaryanWillerslevNature2020	Context: Archaeological - Period	975	43	900-1050 CE	..	Sweden_Viking.SG	Gotland, Frojel	Sweden	57.34	18.19	Shotgun	..	0.27	269513	..	M	n/a (no relatives detected)	R1a1a1b1a2b	..	R1a1a1b1a2b	24.3	H1b5	..	..	..	..	..	..	..	..	..	..	..	ds.minus	..	PASS	Literature
VK464	Gotland_Frojel-019B89	tooth	2020	MargaryanWillerslevNature2020	Context: Archaeological - Period	975	43	900-1050 CE	..	Sweden_Viking.SG	Gotland, Frojel	Sweden	57.34	18.19	Shotgun	..	0.08	87123	..	F	n/a (no relatives detected)	n/a (female)	n/a (female)	n/a (female)	12.2	H1	..	..	..	..	..	..	..	..	..	..	..	ds.minus	..	PASS	Literature
VK468	Gotland_Kopparsvik-235	petrous	2020	MargaryanWillerslevNature2020	Context: Archaeological - Period	975	43	900-1050 CE	..	Sweden_Viking.SG	Gotland, Kopparsvik	Sweden	57.63	18.28	Shotgun	..	2.83	1074876	..	M	n/a (no relatives detected)	R1b1a1b1a1a1c2b	..	R1b1a1b1a1a1c2b2b1a	120	H1a1	..	..	..	..	..	..	..	..	..	..	..	ds.minus	..	PASS	Literature
VK469	Gotland_Kopparsvik-260	tooth	2020	MargaryanWillerslevNature2020	Context: Archaeological - Period	975	43	900-1050 CE	..	Sweden_Viking.SG	Gotland, Kopparsvik	Sweden	57.63	18.28	Shotgun	..	0.23	230212	..	M	n/a (no relatives detected)	R1b1a1b1a1a1c2b	..	R1b1a1b1a1a1c2b2a1b1a	36.7	H3ac	..	..	..	..	..	..	..	..	..	..	..	ds.minus	..	PASS	Literature
VK470	Russia_Gnezdovo 77-212	tooth	2020	MargaryanWillerslevNature2020	Context: Archaeological - Period	950	58	900-1100 CE	..	Russia_Viking.SG	Gnezdovo	Russia	54.78	31.87	Shotgun	..	0.03	29448	..	F	n/a (no relatives detected)	n/a (female)	n/a (female)	n/a (female)	12.1	HV0	..	..	..	..	..	..	..	..	..	..	..	ds.minus	..	PASS	Literature
VK471	Gotland_Kopparsvik-63	petrous	2020	MargaryanWillerslevNature2020	Context: Archaeological - Period	975	43	900-1050 CE	..	Sweden_Viking.SG	Gotland, Kopparsvik	Sweden	57.63	18.28	Shotgun	..	0.22	224850	..	M	n/a (no relatives detected)	R1a1a1	..	R1a1	25.9	H1m	..	..	..	..	..	..	..	..	..	..	..	ds.minus	..	PASS	Literature
VK472	Gotland_Kopparsvik-112	tooth	2020	MargaryanWillerslevNature2020	Context: Archaeological - Period	975	43	900-1050 CE	..	Sweden_Viking.SG	Gotland, Kopparsvik	Sweden	57.63	18.28	Shotgun	..	0.06	68948	..	F	n/a (no relatives detected)	n/a (female)	n/a (female)	n/a (female)	42.3	H13a1a1b	..	..	..	..	..	..	..	..	..	..	..	ds.minus	..	PASS	Literature
VK473	Gotland_Kopparsvik-126	petrous	2020	MargaryanWillerslevNature2020	Context: Archaeological - Period	975	43	900-1050 CE	..	Sweden_Viking.SG	Gotland, Kopparsvik	Sweden	57.63	18.28	Shotgun	..	1.4	858717	..	M	n/a (no relatives detected)	I1a1b1a1e2~	..	I1a1b	94	N1a1a1a1	..	..	..	..	..	..	..	..	..	..	..	ds.minus	..	PASS	Literature
VK474	Gotland_Kopparsvik-137	petrous	2020	MargaryanWillerslevNature2020	Context: Archaeological - Period	975	43	900-1050 CE	..	Sweden_Viking.SG	Gotland, Kopparsvik	Sweden	57.63	18.28	Shotgun	..	1.59	904417	..	M	n/a (no relatives detected)	E1b1b1b2a1a4	..	E1b1b1b2a1a4	92.7	J1d	..	..	..	..	..	..	..	..	..	..	..	ds.minus	..	PASS	Literature
VK475	Gotland_Kopparsvik-187	petrous	2020	MargaryanWillerslevNature2020	Context: Archaeological - Period	975	43	900-1050 CE	..	Sweden_Viking.SG	Gotland, Kopparsvik	Sweden	57.63	18.28	Shotgun	..	4.49	1131569	..	M	n/a (no relatives detected)	R1a1a1b1a2b	..	R1a1a1b1a2b	149.8	H1a	..	..	..	..	..	..	..	..	..	..	..	ds.minus	..	PASS	Literature
VK476	Gotland_Kopparsvik-225	tooth	2020	MargaryanWillerslevNature2020	Context: Archaeological - Period	975	43	900-1050 CE	..	Sweden_Viking.SG	Gotland, Kopparsvik	Sweden	57.63	18.28	Shotgun	..	0.12	121091	..	F	n/a (no relatives detected)	n/a (female)	n/a (female)	n/a (female)	26.1	X2+225	..	..	..	..	..	..	..	..	..	..	..	ds.minus	..	PASS	Literature
VK477	Gotland_Kopparsvik-228	tooth	2020	MargaryanWillerslevNature2020	Context: Archaeological - Period	975	43	900-1050 CE	..	Sweden_Viking.SG	Gotland, Kopparsvik	Sweden	57.63	18.28	Shotgun	..	1.17	779458	..	F	n/a (no relatives detected)	n/a (female)	n/a (female)	n/a (female)	126.6	H1b1+16362	..	..	..	..	..	..	..	..	..	..	..	ds.minus	..	PASS	Literature
VK478	Gotland_Kopparsvik-271	petrous	2020	MargaryanWillerslevNature2020	Context: Archaeological - Period	975	43	900-1050 CE	..	Sweden_Viking.SG	Gotland, Kopparsvik	Sweden	57.63	18.28	Shotgun	..	1.58	894016	..	F	n/a (no relatives detected)	n/a (female)	n/a (female)	n/a (female)	95	H1m	..	..	..	..	..	..	..	..	..	..	..	ds.minus	..	PASS	Literature
VK479	Gotland_Kopparsvik-272	tooth	2020	MargaryanWillerslevNature2020	Context: Archaeological - Period	975	43	900-1050 CE	..	Sweden_Viking.SG	Gotland, Kopparsvik	Sweden	57.63	18.28	Shotgun	..	1.82	956276	..	M	n/a (no relatives detected)	G2a2b2a1a1b1a1a2a1a1	..	G2a2b2a1a1b1a1a2a1a	121.5	H1a1	..	..	..	..	..	..	..	..	..	..	..	ds.minus	..	PASS	Literature
VK480	Estonia_Salme_II-E; Estonia_Salme_II_SM10602:VI	petrous	2020	MargaryanWillerslevNature2020	Context: Archaeological - Period	1200	29	700-800 CE	..	Estonia_EarlyViking.SG	Saaremaa, Salme	Estonia	58.17	22.25	Shotgun	..	0.87	663984	..	M	n/a (no relatives detected)	R1a1a1b1a2a1a~	..	R1a1a1b1a2a	77.2	U4a2a1	..	..	..	..	..	..	..	..	..	..	..	ds.minus	..	PASS	Literature
VK481	Estonia_Salme_II-F; Estonia_Salme_II_SM10602:IV	petrous	2020	MargaryanWillerslevNature2020	Context: Archaeological - Period	1200	29	700-800 CE	..	Estonia_EarlyViking.SG	Saaremaa, Salme	Estonia	58.17	22.25	Shotgun	..	1.42	866233	..	M	n/a (no relatives detected)	N1a1a1a1a1a1a	..	N1a1a1a1a1a1a	84.8	T2a1a	..	..	..	..	..	..	..	..	..	..	..	ds.minus	..	PASS	Literature
VK482	Estonia_Salme_II-P; Estonia_Salme_II_SM10602:XVI	petrous	2020	MargaryanWillerslevNature2020	Context: Archaeological - Period	1200	29	700-800 CE	..	Estonia_EarlyViking.SG	Saaremaa, Salme	Estonia	58.17	22.25	Shotgun	..	1.09	754767	..	M	n/a (no relatives detected)	I1a10b1b~	..	I1	81.5	H1a	..	..	..	..	..	..	..	..	..	..	..	ds.minus	..	PASS	Literature
VK483	Estonia_Salme_II-V; Estonia_Salme_II_SM10602:XXII	petrous	2020	MargaryanWillerslevNature2020	Direct: IntCal20	1191	56	674-877 calCE (1250±30 BP, Beta-509632)	..	Estonia_EarlyViking.SG	Saaremaa, Salme	Estonia	58.17	22.25	Shotgun	..	1.78	945228	..	M	Saaremaa, Salme Family A (5 Members) (VK490.SG, VK555.SG have a 3d or more distant relationship; VK485.SG, VK490.SG, VK483.SG, VK497.SG are brothers)	I1a2a1a1d1a1a	..	I1a2a1a1d1a	105.6	H16	..	..	..	..	..	..	..	..	..	..	..	ds.minus	..	PASS	Literature
VK484	Estonia_Salme_II-Q; Estonia_Salme_II_SM10602:XVII	petrous	2020	MargaryanWillerslevNature2020	Context: Archaeological - Period	1200	29	700-800 CE	..	Estonia_EarlyViking.SG	Saaremaa, Salme	Estonia	58.17	22.25	Shotgun	..	1.21	800714	..	M	n/a (no relatives detected)	R1a1a1b1a2b3a	..	R1a1a1b1a2b3a	72	H6a1a	..	..	..	..	..	..	..	..	..	..	..	ds.minus	..	PASS	Literature
VK486	Estonia_Salme_II-G; Estonia_Salme_II_SM10602:VII	petrous	2020	MargaryanWillerslevNature2020	Context: Archaeological - Period	1200	29	700-800 CE	..	Estonia_EarlyViking.SG	Saaremaa, Salme	Estonia	58.17	22.25	Shotgun	..	1.78	947236	..	M	n/a (no relatives detected)	R1a1a1b1a2b3a	..	R1a1a1b1a2b3a	99	U4a2a	..	..	..	..	..	..	..	..	..	..	..	ds.minus	..	PASS	Literature
VK487	Estonia_Salme_II-A; Estonia_Salme_II_SM10602:I	petrous	2020	MargaryanWillerslevNature2020	Context: Archaeological - Period	1200	29	700-800 CE	..	Estonia_EarlyViking.SG	Saaremaa, Salme	Estonia	58.17	22.25	Shotgun	..	1.93	973118	..	M	n/a (no relatives detected)	R1a1a1	..	R1a1a1b	97	H17a2	..	..	..	..	..	..	..	..	..	..	..	ds.minus	..	PASS	Literature
VK488	Estonia_Salme_II-H; Estonia_Salme_II_SM10602:VIII	petrous	2020	MargaryanWillerslevNature2020	Context: Archaeological - Period	1200	29	700-800 CE	..	Estonia_EarlyViking.SG	Saaremaa, Salme	Estonia	58.17	22.25	Shotgun	..	0.9	675828	..	M	n/a (no relatives detected)	I1a1b1a4a2	..	I1a1b1	67.5	H5c	..	..	..	..	..	..	..	..	..	..	..	ds.minus	..	PASS	Literature
VK489	Estonia_Salme_II-�; Estonia_Salme_II_SM10602:XXV	petrous	2020	MargaryanWillerslevNature2020	Context: Archaeological - Period	1200	29	700-800 CE	..	Estonia_EarlyViking.SG	Saaremaa, Salme	Estonia	58.17	22.25	Shotgun	..	1.6	913555	..	M	n/a (no relatives detected)	N1a1a1a1a1a1a7a3a~	..	N1a1a1a1a1a1a	95.8	T2e1	..	..	..	..	..	..	..	..	..	..	..	ds.minus	..	PASS	Literature
VK48	Gotland_Kopparsvik-212/65	tooth	2020	MargaryanWillerslevNature2020	Context: Archaeological - Period	975	43	900-1050 CE	..	Sweden_Viking.SG	Gotland, Kopparsvik	Sweden	57.63	18.28	Shotgun	..	0.49	290424	..	M	n/a (no relatives detected)	R1a1a1b1a3a1a	..	R1a1a1b1a3a1a1a	61.3	H10e	..	..	..	..	..	..	..	..	..	..	..	ds.minus	..	PASS	Literature
VK491	Estonia_Salme_II-�; Estonia_Salme_II_SM10602:XXIV	petrous	2020	MargaryanWillerslevNature2020	Context: Archaeological - Period	1200	29	700-800 CE	..	Estonia_EarlyViking.SG	Saaremaa, Salme	Estonia	58.17	22.25	Shotgun	..	1.43	868112	..	M	n/a (no relatives detected)	I1a2a1a1d1a1a	..	I1a2a1a1d1a1a	96.4	H6a1a	..	..	..	..	..	..	..	..	..	..	..	ds.minus	..	PASS	Literature
VK492	Estonia_Salme_II-B; Estonia_Salme_II_SM10602:II	petrous	2020	MargaryanWillerslevNature2020	Context: Archaeological - Period	1200	29	700-800 CE	..	Estonia_EarlyViking.SG	Saaremaa, Salme	Estonia	58.17	22.25	Shotgun	..	1.02	729116	..	M	n/a (no relatives detected)	I1a2a1a1d1~	..	I1a2a1a1d1a	77.5	H1b5	..	..	..	..	..	..	..	..	..	..	..	ds.minus	..	PASS	Literature
VK493	Estonia_Salme_II-_; Estonia_Salme_II_SM10602:XXXIV	petrous	2020	MargaryanWillerslevNature2020	Context: Archaeological - Period	1200	29	700-800 CE	..	Estonia_EarlyViking.SG	Saaremaa, Salme	Estonia	58.17	22.25	Shotgun	..	1.83	959170	..	M	n/a (no relatives detected)	R1a1a1	..	R1a1a1b1	113.9	H2a2a1	..	..	..	..	..	..	..	..	..	..	..	ds.minus	..	PASS	Literature
VK494	Poland_Sandomierz 1/13	tooth	2020	MargaryanWillerslevNature2020	Context: Archaeological - Period	950	58	900-1100 CE	..	Poland_Viking.SG	Sandomierz	Poland	50.68	21.75	Shotgun	..	0.16	171183	..	M	n/a (no relatives detected)	R1a1a1	..	R1a1a	42	X2c2	..	..	..	..	..	..	..	..	..	..	..	ds.minus	..	PASS	Literature
VK495	Estonia_Salme_II-C; Estonia_Salme_II_SM10602:III	petrous	2020	MargaryanWillerslevNature2020	Context: Archaeological - Period	1200	29	700-800 CE	..	Estonia_EarlyViking.SG	Saaremaa, Salme	Estonia	58.17	22.25	Shotgun	..	1.14	773993	..	M	n/a (no relatives detected)	I1a1b1a4~	..	I1a	68.6	H1b	..	..	..	..	..	..	..	..	..	..	..	ds.minus	..	PASS	Literature
VK496	Estonia_Salme_II-W; Estonia_Salme_II_SM10602:XXIII	petrous	2020	MargaryanWillerslevNature2020	Context: Archaeological - Period	1200	29	700-800 CE	..	Estonia_EarlyViking.SG	Saaremaa, Salme	Estonia	58.17	22.25	Shotgun	..	1.98	980827	..	M	n/a (no relatives detected)	I1a2a2	..	I1a2a2a	99.8	H1a	..	..	..	..	..	..	..	..	..	..	..	ds.minus	..	PASS	Literature
VK498	Estonia_Salme_II-Z; Estonia_Salme_II_SM10602:XXXII	petrous	2020	MargaryanWillerslevNature2020	Context: Archaeological - Period	1200	29	700-800 CE	..	Estonia_EarlyViking.SG	Saaremaa, Salme	Estonia	58.17	22.25	Shotgun	..	1.22	802518	..	M	n/a (no relatives detected)	R1a1a1b1a3a2a	..	R1a1a1b1a3a2a1	88	H1q	..	..	..	..	..	..	..	..	..	..	..	ds.minus	..	PASS	Literature
VK504	Estonia_Salme_I-1; Estonia_Salme_I_SM10601:I	petrous	2020	MargaryanWillerslevNature2020	Context: Archaeological - Period	1200	29	700-800 CE	..	Estonia_EarlyViking.SG	Saaremaa, Salme	Estonia	58.17	22.25	Shotgun	..	0.86	636131	..	M	n/a (no relatives detected)	N1a1a1a1a1a1~	..	N1a1a1a1a1a	77.8	H28a	..	..	..	..	..	..	..	..	..	..	..	ds.minus	..	PASS	Literature
VK505	Estonia_Salme_I-2; Estonia_Salme_I_SM10601:II	petrous	2020	MargaryanWillerslevNature2020	Context: Archaeological - Period	1200	29	700-800 CE	..	Estonia_EarlyViking.SG	Saaremaa, Salme	Estonia	58.17	22.25	Shotgun	..	1.14	748584	..	M	n/a (no relatives detected)	N1a1a1a1a1a1a	..	N1a1a1a1a1a1a	102.2	J1b1a1b	..	..	..	..	..	..	..	..	..	..	..	ds.minus	..	PASS	Literature
VK506	Estonia_Salme_I-3; Estonia_Salme_I_SM10601:III	petrous	2020	MargaryanWillerslevNature2020	Direct: IntCal20	1237	40	652-775 calCE (1320±30 BP, Hela-191)	..	Estonia_EarlyViking.SG	Saaremaa, Salme	Estonia	58.17	22.25	Shotgun	..	1.23	801948	..	M	n/a (no relatives detected)	I1a7~	..	I1a	71.1	J1c2	..	..	..	..	..	..	..	..	..	..	..	ds.minus	..	PASS	Literature
VK507	Estonia_Salme_I-4; Estonia_Salme_I_SM10601:IV	petrous	2020	MargaryanWillerslevNature2020	Direct: IntCal20	1121	49	706-945 calCE (1200±30 BP, Beta-509634)	..	Estonia_EarlyViking.SG	Saaremaa, Salme	Estonia	58.17	22.25	Shotgun	..	0.82	640913	..	M	n/a (no relatives detected)	I1a1b1	..	I1a1b1	70.6	HV6	..	..	..	..	..	..	..	..	..	..	..	ds.minus	..	PASS	Literature
VK508	Estonia_Salme_I-5; Estonia_Salme_I_SM10601:V	petrous	2020	MargaryanWillerslevNature2020	Context: Archaeological - Period	1200	29	700-800 CE	..	Estonia_EarlyViking.SG	Saaremaa, Salme	Estonia	58.17	22.25	Shotgun	..	1.72	940246	..	M	n/a (no relatives detected)	N1a1a1a1a1a1a7a~	..	N1a1a1a1a1a1a	92.9	J1c5	..	..	..	..	..	..	..	..	..	..	..	ds.minus	..	PASS	Literature
VK509	Estonia_Salme_I-6; Estonia_Salme_I_SM10601:VI	petrous	2020	MargaryanWillerslevNature2020	Context: Archaeological - Period	1200	29	700-800 CE	..	Estonia_EarlyViking.SG	Saaremaa, Salme	Estonia	58.17	22.25	Shotgun	..	1.33	833666	..	M	n/a (no relatives detected)	I1a1b1a1e2b~	..	I1a1b1	90.8	H1n+146	..	..	..	..	..	..	..	..	..	..	..	ds.minus	..	PASS	Literature
VK50	Gotland_Kopparsvik-53.64	petrous	2020	MargaryanWillerslevNature2020	Context: Archaeological - Period	975	43	900-1050 CE	..	Sweden_Viking.SG	Gotland, Kopparsvik	Sweden	57.63	18.28	Shotgun	..	6.23	1069259	..	M	n/a (no relatives detected)	I1a1a1a1a3a~	..	I1a1a1a1a	227.1	H1+16189	..	..	..	..	..	..	..	..	..	..	..	ds.minus	..	PASS	Literature
VK510	Estonia_Salme_I-7; Estonia_Salme_I_SM10601:VII	petrous	2020	MargaryanWillerslevNature2020	Context: Archaeological - Period	1200	29	700-800 CE	..	Estonia_EarlyViking.SG	Saaremaa, Salme	Estonia	58.17	22.25	Shotgun	..	1.53	889465	..	M	n/a (no relatives detected)	I1a1b1b1a2~	..	I1a1b1	83.6	H10e	..	..	..	..	..	..	..	..	..	..	..	ds.minus	..	PASS	Literature
VK511	Estonia_Salme_II-X; Estonia_Salme_II_SM10602:XXVIII	petrous	2020	MargaryanWillerslevNature2020	Context: Archaeological - Period	1200	29	700-800 CE	..	Estonia_EarlyViking.SG	Saaremaa, Salme	Estonia	58.17	22.25	Shotgun	..	1.7	931347	..	M	n/a (no relatives detected)	I1a1b1a1	..	I1a1b1a1	92.1	T2a1a	..	..	..	..	..	..	..	..	..	..	..	ds.minus	..	PASS	Literature
VK512	Estonia_Salme_II-�; Estonia_Salme_II_SM10602:XXVII	petrous	2020	MargaryanWillerslevNature2020	Context: Archaeological - Period	1200	29	700-800 CE	..	Estonia_EarlyViking.SG	Saaremaa, Salme	Estonia	58.17	22.25	Shotgun	..	1.8	954418	..	M	n/a (no relatives detected)	N1a1a1a1a1a1a7~	..	N1a1a1a1a1a1a	96.9	H2a2b1	..	..	..	..	..	..	..	..	..	..	..	ds.minus	..	PASS	Literature
VK514	Norway_Nordland 5195	tooth	2020	MargaryanWillerslevNature2020	Context: Archaeological - Period	1200	144	500-1000 CE	..	Norway_Viking.SG	Nor North, Nordland	Norway	67.91	15.13	Shotgun	..	1.03	733497	..	M	n/a (no relatives detected)	R1a1a1b1a3a1	..	R1a1a1b1a3a1	100.2	K2b1a1	..	..	..	..	..	..	..	..	..	..	..	ds.minus	..	PASS	Literature
VK515	Norway_Nordland 4512	tooth	2020	MargaryanWillerslevNature2020	Context: Archaeological - Period	1000	29	900-1000 CE	..	Norway_Viking.SG	Nor North, Nordland	Norway	67.28	14.39	Shotgun	..	0.64	531279	..	M	n/a (no relatives detected)	I1a2a1a1d1~	..	I1a2a1a1d1a	79.5	H52	..	..	..	..	..	..	..	..	..	..	..	ds.minus	..	PASS	Literature
VK516	Norway_Sor-Trondelag 4481	tooth	2020	MargaryanWillerslevNature2020	Context: Archaeological - Period	1000	29	900-1000 CE	..	Norway_Viking.SG	Nor Mid, Sor-Trondelag	Norway	63.7	9.75	Shotgun	..	1.43	855376	..	M	n/a (no relatives detected)	R1a1a1b1a3a2b2~	..	R1a1a1b1a3a2	106.8	H6a1a	..	..	..	..	..	..	..	..	..	..	..	ds.minus	..	PASS	Literature
VK519	Norway_Nordland 4691b	tooth	2020	MargaryanWillerslevNature2020	Context: Archaeological - Period	1200	144	500-1000 CE	..	Norway_Viking.SG	Nor North, Nordland	Norway	67.93	14.96	Shotgun	..	0.22	220709	..	M	n/a (no relatives detected)	I1	..	I1	46.9	HV0a1	..	..	..	..	..	..	..	..	..	..	..	ds.minus	..	PASS	Literature
VK51	Gotland_Kopparsvik-88/64	tooth	2020	MargaryanWillerslevNature2020	Context: Archaeological - Period	975	43	900-1050 CE	..	Sweden_Viking.SG	Gotland, Kopparsvik	Sweden	57.63	18.28	Shotgun	..	0.62	498812	..	M	n/a (no relatives detected)	N1a1a1a1a1a1a	..	N1a1a1a1a1a1a	153.2	U5b1e1	..	..	..	..	..	..	..	..	..	..	..	ds.minus	..	PASS	Literature
VK520	Norway_Troms 4184	tooth	2020	MargaryanWillerslevNature2020	Context: Archaeological - Period	1000	29	900-1000 CE	..	Norway_Viking.SG	Nor North, Troms	Norway	69.65	18.13	Shotgun	..	1.77	932771	..	F	n/a (no relatives detected)	n/a (female)	n/a (female)	n/a (female)	104	U5b2a1a2	..	..	..	..	..	..	..	..	..	..	..	ds.minus	..	PASS	Literature
VK524	Norway_Nordland 3708	tooth	2020	MargaryanWillerslevNature2020	Context: Archaeological - Period	1000	29	900-1000 CE	..	Norway_Viking.SG	Nor North, Nordland	Norway	66.26	12.73	Shotgun	..	1.61	894470	..	M	n/a (no relatives detected)	I1a2a1a1d1a1a	..	I1a2a1a1d1a	109.3	HV0a1	..	..	..	..	..	..	..	..	..	..	..	ds.minus	..	PASS	Literature
VK525	Norway_Nordland 3709	tooth	2020	MargaryanWillerslevNature2020	Context: Archaeological - Period	1100	29	800-900 CE	..	Norway_Viking.SG	Nor North, Nordland	Norway	66.18	12.72	Shotgun	..	1.11	743529	..	F	n/a (no relatives detected)	n/a (female)	n/a (female)	n/a (female)	136.9	U5a1a2a	..	..	..	..	..	..	..	..	..	..	..	ds.minus	..	PASS	Literature
VK526	Norway_Nordland 5317	tooth	2020	MargaryanWillerslevNature2020	Context: Archaeological - Period	1100	29	800-900 CE	..	Norway_Viking.SG	Nor North, Nordland	Norway	65.97	12.27	Shotgun	..	2.03	979611	..	F	n/a (no relatives detected)	n/a (female)	n/a (female)	n/a (female)	160	J2b1a3	..	..	..	..	..	..	..	..	..	..	..	ds.minus	..	PASS	Literature
VK527	Sweden_Uppsala_UM36031_621	tooth	2020	MargaryanWillerslevNature2020	Context: Archaeological - Period	900	29	1000-1100 CE	..	Sweden_Viking.SG	Uppsala, Skomsta	Sweden	59.86	17.65	Shotgun	..	1.12	747870	..	F	Uppsala, Skomsta Family A (2 Members) (VK517.SG, VK527.SG have a 1d relationship)	n/a (female)	n/a (female)	n/a (female)	106.1	J1c3f	..	..	..	..	..	..	..	..	..	..	..	ds.minus	..	PASS	Literature
VK528	Norway_Troms 4049	tooth	2020	MargaryanWillerslevNature2020	Context: Archaeological - Period	1150	58	700-900 CE	..	Norway_Viking.SG	Nor North, Troms	Norway	69.65	18.16	Shotgun	..	1.6	899234	..	M	n/a (no relatives detected)	R1b1a1b1a1a2c1a4d1	..	R1b1a1b1a1a2c1a4d1	107.7	K1a4a1b	..	..	..	..	..	..	..	..	..	..	..	ds.minus	..	PASS	Literature
VK529	Norway_Nordland 642	tooth	2020	MargaryanWillerslevNature2020	Context: Archaeological - Period	1150	58	700-900 CE	..	Norway_Viking.SG	Nor North, Nordland	Norway	67.64	14.79	Shotgun	..	1.81	943831	..	M	n/a (no relatives detected)	I1a1b1a4a2	..	I1a1b1a4a2	111.8	H7	..	..	..	..	..	..	..	..	..	..	..	ds.minus	..	PASS	Literature
VK534	Italy_Foggia-869	petrous	2020	MargaryanWillerslevNature2020	Direct (WARNING CHECK IF MARINE CORRECTION REQUIRED): IntCal20)	766	50	1047-1268 calCE (860±35 BP, LTL-14331A)	..	Italy_Medieval.SG	Foggia, San Lorenzo	Italy	41.42	15.58	Shotgun	..	1.16	777248	..	M	n/a (no relatives detected)	R1b1a1b1a1a2b2b~	..	R1b1a1b1a1a2	88.3	H1	..	..	..	..	..	..	..	..	..	..	..	ds.minus	..	PASS	Literature
VK535	Italy_Foggia-891	petrous	2020	MargaryanWillerslevNature2020	Direct (WARNING CHECK IF MARINE CORRECTION REQUIRED): IntCal20)	700	21	1215-1288 calCE (775±35 BP, LTL-14332A)	..	Italy_Medieval.SG	Foggia, San Lorenzo	Italy	41.42	15.58	Shotgun	..	1.24	806355	..	M	n/a (no relatives detected)	R1b1a1b1b	..	R1b1a1b1b3a	116.2	T1a5	..	..	..	..	..	..	..	..	..	..	..	ds.minus	..	PASS	Literature
VK536	Italy_Foggia-1240	petrous	2020	MargaryanWillerslevNature2020	Context: Archaeological - Period	800	87	1000-1300 CE	..	Italy_Medieval.SG	Foggia, Cancarro	Italy	41.34	15.26	Shotgun	..	1.04	720418	..	F	n/a (no relatives detected)	n/a (female)	n/a (female)	n/a (female)	81.9	H3h6	..	..	..	..	..	..	..	..	..	..	..	ds.minus	..	PASS	Literature
VK539	Ukraine_Shestovitsa-8870-97; Shestovitsa-k.32(23), b.2, pit _.	petrous	2020	MargaryanWillerslevNature2020	Context: Archaeological - Period	900	87	900-1200 CE	..	Ukraine_Viking.SG	Shestovitsa	Ukraine	51.37	31.18	Shotgun	..	1.57	901367	..	M	Shestovitsa Family A (2 Members) (VK539.SG, VK540.SG have a 1d relationship)	I	..	I1	92.5	V	..	..	..	..	..	..	..	..	..	..	..	ds.minus	..	PASS	Literature
VK53	Gotland_Kopparsvik-161/65	petrous, tooth	2020	MargaryanWillerslevNature2020	Context: Archaeological - Period	975	43	900-1050 CE	..	Sweden_Viking.SG	Gotland, Kopparsvik	Sweden	57.63	18.28	Shotgun	..	0.8	569971	..	M	n/a (no relatives detected)	I2a1a2b1a1	..	I2a1a2b1a1	64.5	HV9b	..	..	..	..	..	..	..	..	..	..	..	ds.minus	..	PASS	Literature
VK541	Ukraine_Lutsk; Ukraine_Lutsk-1	petrous	2020	MargaryanWillerslevNature2020	Context: Archaeological - Period	700	29	1200-1300 CE	..	Ukraine_Medieval.SG	Lutsk	Ukraine	50.74	25.32	Shotgun	..	2.56	1051902	..	M	n/a (no relatives detected)	R1a1a1b1a1a1c1j1~	..	R1a1a1b1a1a1c1	124.5	H7	..	..	..	..	..	..	..	..	..	..	..	ds.minus	..	PASS	Literature
VK543	Ireland_EP55	petrous	2020	MargaryanWillerslevNature2020	Context: Archaeological - Period	1100	29	800-900 CE	..	Ireland_Viking.SG	Eyrephort	Ireland	53.51	-10.13	Shotgun	..	1	716492	..	M	n/a (no relatives detected)	R1a1a1a1d1~	R-S2880	R1a1a1a1d1~	52.4	I2	..	..	..	..	..	..	..	..	..	..	..	ds.minus	..	PASS	Literature
VK544	Ireland_FG254	petrous	2020	MargaryanWillerslevNature2020	Context: Archaeological - Period	1100	29	800-900 CE	..	Ireland_Viking.SG	Dublin, Finglas	Ireland	53.39	-6.3	Shotgun	..	1.61	888600	..	F	n/a (no relatives detected)	n/a (female)	n/a (female)	n/a (female)	90.2	H24a	..	..	..	..	..	..	..	..	..	..	..	ds.minus	..	PASS	Literature
VK545	Ireland_SSG12	petrous	2020	MargaryanWillerslevNature2020	Direct (WARNING MISSING LAB CODE, MISSING UNCALIBRATED DATE, NEED TO CHANGE TO INTCAL20): IntCal13	1185	58	665-865 calCE	..	Ireland_Viking.SG	Dublin, Ship Street Great	Ireland	53.34	-6.27	Shotgun	..	1.85	952112	..	M	n/a (no relatives detected)	R1b1a1b1a1a2c1a1a1a1a1a1a	R-DF109	R1b1a1b1a1a2c1a1a1a1a1a1a	112	H1bb	..	..	..	..	..	..	..	..	..	..	..	ds.minus	..	PASS	Literature
VK546	Ireland_08E693	tooth	2020	MargaryanWillerslevNature2020	Context: Archaeological - Period	1100	29	800-900 CE	..	Ireland_Viking.SG	Dublin, Islandbridge	Ireland	53.34	-6.3	Shotgun	..	0.09	86117	..	M	n/a (no relatives detected)	R1a1a1b1a3a1	R-L448	R1a1a1b1a3a1	29.7	HV6	..	..	..	..	..	..	..	..	..	..	..	ds.minus	..	PASS	Literature
VK547	Norway_Nordland 4727	tooth	2020	MargaryanWillerslevNature2020	Context: Archaeological - Period	1050	115	700-1100 CE	..	Norway_Viking.SG	Nor North, Nordland	Norway	68.55	16.4	Shotgun	..	4.73	1134503	..	M	n/a (no relatives detected)	I1a1b1a4a2a~	..	I1a1b1a4a2	147.5	V	..	..	..	..	..	..	..	..	..	..	..	ds.minus	..	PASS	Literature
VK548	Norway_Nord-Trondelag 3705	tooth	2020	MargaryanWillerslevNature2020	Context: Archaeological - Period	1100	29	800-900 CE	..	Norway_Viking.SG	Nor Mid, Nord-Trondelag	Norway	63.44	11.22	Shotgun	..	3.41	1102816	..	F	n/a (no relatives detected)	n/a (female)	n/a (female)	n/a (female)	151.9	A12a	..	..	..	..	..	..	..	..	..	..	..	ds.minus	..	PASS	Literature
VK549	Estonia_Salme_II-J; Estonia_Salme_II_SM10602:X	petrous	2020	MargaryanWillerslevNature2020	Context: Archaeological - Period	1200	29	700-800 CE	..	Estonia_EarlyViking.SG	Saaremaa, Salme	Estonia	58.17	22.25	Shotgun	..	1.68	926915	..	M	n/a (no relatives detected)	I1a1b1a1	..	I1a1b1	100.6	T2b5a	..	..	..	..	..	..	..	..	..	..	..	ds.minus	..	PASS	Literature
VK550	Estonia_Salme_II-D; Estonia_Salme_II_SM10602:V	petrous	2020	MargaryanWillerslevNature2020	Context: Archaeological - Period	1200	29	700-800 CE	..	Estonia_EarlyViking.SG	Saaremaa, Salme	Estonia	58.17	22.25	Shotgun	..	1.78	948187	..	M	n/a (no relatives detected)	N1a1a1a1a1a1a	..	N1a1a1a1a1a1a1b	87.4	V	..	..	..	..	..	..	..	..	..	..	..	ds.minus	..	PASS	Literature
VK551	Estonia_Salme_II-U; Estonia_Salme_II_SM10602:XXI	petrous	2020	MargaryanWillerslevNature2020	Context: Archaeological - Period	1200	29	700-800 CE	..	Estonia_EarlyViking.SG	Saaremaa, Salme	Estonia	58.17	22.25	Shotgun	..	2.31	1026029	..	M	n/a (no relatives detected)	R1a1a1b1a3a1	..	R1a1a1b1a3a1	109.4	J2a1a1a2	..	..	..	..	..	..	..	..	..	..	..	ds.minus	..	PASS	Literature
VK552	Estonia_Salme_II-K; Estonia_Salme_II_SM10602:XI	petrous	2020	MargaryanWillerslevNature2020	Context: Archaeological - Period	1200	29	700-800 CE	..	Estonia_EarlyViking.SG	Saaremaa, Salme	Estonia	58.17	22.25	Shotgun	..	1.38	853502	..	M	n/a (no relatives detected)	I1a2a1a1d	..	I1a2a1a1d	104.7	H10e	..	..	..	..	..	..	..	..	..	..	..	ds.minus	..	PASS	Literature
VK553	Estonia_Salme_II-M; Estonia_Salme_II_SM10602:XIII	petrous	2020	MargaryanWillerslevNature2020	Context: Archaeological - Period	1200	29	700-800 CE	..	Estonia_EarlyViking.SG	Saaremaa, Salme	Estonia	58.17	22.25	Shotgun	..	1.26	820544	..	M	n/a (no relatives detected)	I1a1b1a1e2~	..	I1a1b1	86.7	K1c1h	..	..	..	..	..	..	..	..	..	..	..	ds.minus	..	PASS	Literature
VK554	Estonia_Salme_II-L; Estonia_Salme_II_SM10602:XII	petrous	2020	MargaryanWillerslevNature2020	Direct: IntCal20	1120	52	705-949 calCE (1199±32 BP, Ua-50746)	..	Estonia_EarlyViking.SG	Saaremaa, Salme	Estonia	58.17	22.25	Shotgun	..	0.93	692875	..	M	n/a (no relatives detected)	I1	..	I1	71.5	W6a	..	..	..	..	..	..	..	..	..	..	..	ds.minus	..	PASS	Literature
VK555	Estonia_Salme_II-I; Estonia_Salme_II_SM10602:IX	petrous	2020	MargaryanWillerslevNature2020	Context: Archaeological - Period	1200	29	700-800 CE	..	Estonia_EarlyViking.SG	Saaremaa, Salme	Estonia	58.17	22.25	Shotgun	..	1.1	755414	..	M	Saaremaa, Salme Family A (5 Members) (VK490.SG, VK555.SG have a 3d or more distant relationship; VK485.SG, VK490.SG, VK483.SG, VK497.SG are brothers)	I1a2a1a1d1~	..	I1a2a1a1d1a	91.5	U3b1b	..	..	..	..	..	..	..	..	..	..	..	ds.minus	..	PASS	Literature
VK56	Gotland_Frojel-001A98	tooth	2020	MargaryanWillerslevNature2020	Context: Archaeological - Period	975	43	900-1050 CE	..	Sweden_Viking.SG	Gotland, Frojel	Sweden	57.34	18.19	Shotgun	..	1.06	662495	..	F	n/a (no relatives detected)	n/a (female)	n/a (female)	n/a (female)	97.5	H6a1a	..	..	..	..	..	..	..	..	..	..	..	ds.minus	..	PASS	Literature
VK57	Gotland_Frojel-03601	tooth	2020	MargaryanWillerslevNature2020	Context: Archaeological - Period	975	43	900-1050 CE	..	Sweden_Viking.SG	Gotland, Frojel	Sweden	57.34	18.19	Shotgun	..	0.21	172694	..	M	n/a (no relatives detected)	R1b1a1b1a1a	..	R1b1a1b1a1a	53	J1c6	..	..	..	..	..	..	..	..	..	..	..	ds.minus	..	PASS	Literature
VK58	Gotland_Frojel-03604	tooth	2020	MargaryanWillerslevNature2020	Context: Archaeological - Period	975	43	900-1050 CE	..	Sweden_Viking.SG	Gotland, Frojel	Sweden	57.34	18.19	Shotgun	..	4.51	1102842	..	F	n/a (no relatives detected)	n/a (female)	n/a (female)	n/a (female)	192.1	I4a1	..	..	..	..	..	..	..	..	..	..	..	ds.minus	..	PASS	Literature
VK60	Gotland_Frojel-00702	tooth	2020	MargaryanWillerslevNature2020	Context: Archaeological - Period	975	43	900-1050 CE	..	Sweden_Viking.SG	Gotland, Frojel	Sweden	57.34	18.19	Shotgun	..	0.79	432525	..	M	n/a (no relatives detected)	R1a1a1b1a2b	..	R1a1a1b1a2b	172.2	H13a1a1b	..	..	..	..	..	..	..	..	..	..	..	ds.minus	..	PASS	Literature
VK63	Gotland_Frojel-01499	tooth	2020	MargaryanWillerslevNature2020	Context: Archaeological - Period	975	43	900-1050 CE	..	Sweden_Viking.SG	Gotland, Frojel	Sweden	57.34	18.19	Shotgun	..	0.19	183636	..	F	n/a (no relatives detected)	n/a (female)	n/a (female)	n/a (female)	63.1	H56	..	..	..	..	..	..	..	..	..	..	..	ds.minus	..	PASS	Literature
VK64	Gotland_Frojel-03504	petrous, tooth	2020	MargaryanWillerslevNature2020	Context: Archaeological - Period	975	43	900-1050 CE	..	Sweden_Viking.SG	Gotland, Frojel	Sweden	57.34	18.19	Shotgun	..	0.87	533225	..	M	n/a (no relatives detected)	R1a1a1b1a2a2	..	R1a1a1b1a2a	119.9	I1a1	..	..	..	..	..	..	..	..	..	..	..	ds.minus	..	PASS	Literature
VK65	Denmark_Tollemosegard-BQ	tooth	2020	MargaryanWillerslevNature2020	Context: Archaeological - Period	1100	87	700-1000 CE	..	Denmark_EarlyViking.SG	Sealand, Tollemosegard	Denmark	55.87	12.08	Shotgun	..	0.51	367682	..	F	n/a (no relatives detected)	n/a (female)	n/a (female)	n/a (female)	148.1	V25	..	..	..	..	..	..	..	..	..	..	..	ds.minus	..	PASS	Literature
VK69	Denmark_Tollemosegard-DS	tooth	2020	MargaryanWillerslevNature2020	Context: Archaeological - Period	1100	87	700-1000 CE	..	Denmark_EarlyViking.SG	Sealand, Tollemosegard	Denmark	55.87	12.08	Shotgun	..	0.78	569547	..	F	n/a (no relatives detected)	n/a (female)	n/a (female)	n/a (female)	23.3	H2a2a1	..	..	..	..	..	..	..	..	..	..	..	ds.minus	..	PASS	Literature
VK70	Denmark_Tollemosegard-EW	tooth	2020	MargaryanWillerslevNature2020	Context: Archaeological - Period	1100	87	700-1000 CE	..	Denmark_EarlyViking.SG	Sealand, Tollemosegard	Denmark	55.87	12.08	Shotgun	..	6.68	1120773	..	M	n/a (no relatives detected)	I1a1b1a1c1~	..	I1a1b1a1	266.2	H7d4	..	..	..	..	..	..	..	..	..	..	..	ds.minus	..	PASS	Literature
VK71	Denmark_Tollemosegard-BU	tooth	2020	MargaryanWillerslevNature2020	Context: Archaeological - Period	1100	87	700-1000 CE	..	Denmark_EarlyViking.SG	Sealand, Tollemosegard	Denmark	55.87	12.08	Shotgun	..	0.17	187759	..	M	n/a (no relatives detected)	I1	..	I1	10.2	U5a1a	..	..	..	..	..	..	..	..	..	..	..	ds.minus	..	PASS	Literature
VK84	Denmark_Hesselbjerg Grav 3	tooth	2020	MargaryanWillerslevNature2020	Context: Archaeological - Period	1075	14	850-900 CE	..	Denmark_Viking.SG	Jutland, Hesselbjerg	Denmark	55.95	10.2	Shotgun	..	1.17	733898	..	F	n/a (no relatives detected)	n/a (female)	n/a (female)	n/a (female)	196.2	J1c2p	..	..	..	..	..	..	..	..	..	..	..	ds.minus	..	PASS	Literature
VK87	Denmark_Hesselbjerg Grav 41b, sk PC	tooth	2020	MargaryanWillerslevNature2020	Context: Archaeological - Period	1075	14	850-900 CE	..	Denmark_Viking.SG	Jutland, Hesselbjerg	Denmark	55.95	10.2	Shotgun	..	3.02	1027814	..	M	n/a (no relatives detected)	R1b1a1b1a1a2a	..	R1b1a1b1a1a2a1b1a	256	K1c2	..	..	..	..	..	..	..	..	..	..	..	ds.minus	..	PASS	Literature
VK90	Denmark_Lejre Grav 902	tooth	2020	MargaryanWillerslevNature2020	Context: Archaeological - Period	1075	14	850-900 CE	..	Denmark_Viking.SG	Sealand, Lejre	Denmark	55.6	11.95	Shotgun	..	0.32	257460	..	F	n/a (no relatives detected)	n/a (female)	n/a (female)	n/a (female)	106.3	H3+152	..	..	..	..	..	..	..	..	..	..	..	ds.minus	..	PASS	Literature
VK92	Denmark_Lejre Grav 935	tooth	2020	MargaryanWillerslevNature2020	Context: Archaeological - Period	1075	14	850-900 CE	..	Denmark_Viking.SG	Sealand, Lejre	Denmark	55.6	11.95	Shotgun	..	0.34	267131	..	F	n/a (no relatives detected)	n/a (female)	n/a (female)	n/a (female)	102.5	H1c3b	..	..	..	..	..	..	..	..	..	..	..	ds.minus	..	PASS	Literature
VK94	Denmark_GI Lejre-A1861	tooth	2020	MargaryanWillerslevNature2020	Context: Archaeological - Period	1000	87	800-1100 CE	..	Denmark_Viking.SG	Sealand, Gl. Lejre	Denmark	55.62	11.97	Shotgun	..	0.14	119294	..	F	n/a (no relatives detected)	n/a (female)	n/a (female)	n/a (female)	132.4	U5a1b1	..	..	..	..	..	..	..	..	..	..	..	ds.minus	..	PASS	Literature
VK95	Iceland_127; Iceland_HSM-A-127	tooth	2020	MargaryanWillerslevNature2020	Context: Archaeological - Period	850	115	900-1300 CE	..	Iceland_Viking.SG	Hofstadir	Iceland	65.61	-17.16	Shotgun	..	1.32	750008	..	M	n/a (no relatives detected)	R1b1a1b1a1a2c1a1a1a1a1b1	..	R1b1a1b1a1a2c1a1a1a1a1a	41.1	H6a1a3a	..	..	..	..	..	..	..	..	..	..	..	ds.minus	..	PASS	Literature
VK98	Iceland_083; Iceland_HSM-A-083	tooth	2020	MargaryanWillerslevNature2020	Context: Archaeological - Period	850	115	900-1300 CE	..	Iceland_Viking.SG	Hofstadir	Iceland	65.61	-17.16	Shotgun	..	2.49	956304	..	M	n/a (no relatives detected)	I1a1b1a4a2	..	I1a1b1a4a2	83.9	T2b3b	..	..	..	..	..	..	..	..	..	..	..	ds.minus	..	PASS	Literature
VK99	Iceland_104; Iceland_HSM-A-014	tooth	2020	MargaryanWillerslevNature2020	Context: Archaeological - Period	850	115	900-1300 CE	..	Iceland_Viking.SG	Hofstadir	Iceland	65.61	-17.16	Shotgun	..	0.74	562208	..	F	n/a (no relatives detected)	n/a (female)	n/a (female)	n/a (female)	54.2	I2a1	..	..	..	..	..	..	..	..	..	..	..	ds.minus	..	PASS	Literature
irk032	irk032	tooth	2018	KilincSciAdv2021	Direct: IntCal20	613	38	1279-1394 calCE (660±30 BP, Beta-453089)	..	Russia_AngaraRiver_Medieval.SG	Siberian Federal District, Cis-Baikal, Angara River, Zarubino site	Russia	57.4743	102.836	Shotgun	2	0.461346	434744	102.873	M	n/a (no relatives detected)	I2a1a2b1a1	..	I*	192.78	D6c	..	..	0.232269	..	..	..	..	..	..	..	..	ds.minus,ds.minus	irk032-b1e1l1p1,irk032-b1e1l1p1	PASS	Literature
MS20	K11/5	..	2020	CsakySciRep2020	Context: Archeaological - Period	1100	29	800-900 CE	..	Russia_KusnarenkovoKarajakupovo_Medieval.SG	Trans-Ural, Chelyabinsk, Uyelgi	Russia	55.8486	61.5521	Raw	1	1.6601	860782	..	U	n/a (no relatives detected)	..	..	..	..	..	..	..	..	..	..	..	..	..	..	..	..	..	..	PASS	..

## Sheet: TableS4
Table S4. Published individuals included in the kinship analysis.
Version ID	Master ID	Skeletal code	Skeletal element	Publication	Date BP	Group ID	Locality	Country	Lat.	Long.
I10897_published	I10897	SJR'17-2099	tooth	OlaldeScience2019	828	Spain_Medieval_published	Catalonia, Girona, Sant Julià de Ramis	Spain	42.0507	2.867
I10853_published	I10853	SJR'15-1796	tooth	OlaldeScience2019	876	Spain_Medieval_published	Catalonia, Girona, Sant Julià de Ramis	Spain	42.0507	2.867
I10852_published	I10852	SJR'14-1670	tooth	OlaldeScience2019	908	Spain_Medieval_published	Catalonia, Girona, Sant Julià de Ramis	Spain	42.0507	2.867
I10892	I10892	SJR'15-1846	tooth	OlaldeScience2019	950	Spain_Medieval	Catalonia, Girona, Sant Julià de Ramis	Spain	42.0507	2.867
I12221_published	I12221	GC4	bone	FernandesNatureEcologyEvolution2020	1005	Italy_Sardinia_EarlyMedieval_published	Sardinia, Sant'Elia Cape, Grotta Colombi	Italy	39.1808	9.1585
I10851_published	I10851	SJR'15-1669	tooth	OlaldeScience2019	1006	Spain_Medieval_published	Catalonia, Girona, Sant Julià de Ramis	Spain	42.0507	2.867
I10895	I10895	SJR'15-1828	tooth	OlaldeScience2019	1038	Spain_Medieval	Catalonia, Girona, Sant Julià de Ramis	Spain	42.0507	2.867
I7672	I7672	T-120-1	tooth	OlaldeScience2019	1153	Spain_Carolingian	Barcelona, Roda de Ter, L'Esquerda	Spain	41.9814	2.30982
I7673	I7673	T-120-2	tooth	OlaldeScience2019	1153	Spain_Carolingian	Barcelona, Roda de Ter, L'Esquerda	Spain	41.9814	2.30982
I7674	I7674	T-143	tooth	OlaldeScience2019	1153	Spain_Carolingian	Barcelona, Roda de Ter, L'Esquerda	Spain	41.9814	2.30982
I7675	I7675	T-149	tooth	OlaldeScience2019	1153	Spain_Carolingian	Barcelona, Roda de Ter, L'Esquerda	Spain	41.9814	2.30982
I7676	I7676	T-191	tooth	OlaldeScience2019	1153	Spain_Carolingian	Barcelona, Roda de Ter, L'Esquerda	Spain	41.9814	2.30982
I3585	I3585	Tumba XVIII	tooth	OlaldeScience2019	1195	Spain_Visigoth_Granada	Granada, Ventas de Zafarraya	Spain	36.9572	-4.12
I3775	I3775	T-266	bone (phalanx)	OlaldeScience2019	1300	Spain_Visigoth_Barcelona	Barcelona, Roda de Ter, L'Esquerda	Spain	41.9814	2.30982
I3776	I3776	T-267	tooth	OlaldeScience2019	1300	Spain_Visigoth_Barcelona	Barcelona, Roda de Ter, L'Esquerda	Spain	41.9814	2.30982
I3777	I3777	T-268	bone (phalanx)	OlaldeScience2019	1300	Spain_Visigoth_Barcelona	Barcelona, Roda de Ter, L'Esquerda	Spain	41.9814	2.30982
I3778	I3778	T-269	tooth	OlaldeScience2019	1300	Spain_Visigoth_Barcelona	Barcelona, Roda de Ter, L'Esquerda	Spain	41.9814	2.30982
I3866	I3866	T-264	tooth	OlaldeScience2019	1300	Spain_Visigoth_Barcelona	Barcelona, Roda de Ter, L'Esquerda	Spain	41.9814	2.30982
I12220_published	I12220	GC3	bone	FernandesNatureEcologyEvolution2020	1306	Italy_Sardinia_LA_published	Sardinia, Sant'Elia Cape, Grotta Colombi	Italy	39.1808	9.1585
CL102	CL102	CL102	petrous	AmorimNatureCommunications2018	1345	Italy_North_EarlyMedieval_Langobards_1	Piedmont, Collegno	Italy	45.0792	7.5783
CL110	CL110	CL110	..	AmorimNatureCommunications2018	1345	Italy_North_EarlyMedieval_Langobards_4	Piedmont, Collegno	Italy	45.0792	7.5783
CL121	CL121	CL121	petrous	AmorimNatureCommunications2018	1345	Italy_North_EarlyMedieval_Langobards_3	Piedmont, Collegno	Italy	45.0792	7.5783
CL145	CL145	CL145	petrous	AmorimNatureCommunications2018	1345	Italy_North_EarlyMedieval_Langobards_1_brother.CL146_son.CL151	Piedmont, Collegno	Italy	45.0792	7.5783
CL146	CL146	CL146	petrous	AmorimNatureCommunications2018	1345	Italy_North_EarlyMedieval_Langobards_1	Piedmont, Collegno	Italy	45.0792	7.5783
CL151	CL151	CL151	petrous	AmorimNatureCommunications2018	1345	Italy_North_EarlyMedieval_Langobards_1_mother.CL145_mother.CL146	Piedmont, Collegno	Italy	45.0792	7.5783
CL23	CL23	CL23	petrous	AmorimNatureCommunications2018	1345	Italy_North_EarlyMedieval_Langobards_2	Piedmont, Collegno	Italy	45.0792	7.5783
CL25	CL25	CL25	petrous	AmorimNatureCommunications2018	1345	Italy_North_EarlyMedieval_Langobards_3	Piedmont, Collegno	Italy	45.0792	7.5783
CL30	CL30	CL30	petrous	AmorimNatureCommunications2018	1345	Italy_North_EarlyMedieval_Langobards_3	Piedmont, Collegno	Italy	45.0792	7.5783
CL31	CL31	CL31	petrous	AmorimNatureCommunications2018	1345	Italy_North_EarlyMedieval_Langobards_contam	Piedmont, Collegno	Italy	45.0792	7.5783
CL36	CL36	CL36	petrous	AmorimNatureCommunications2018	1345	Italy_North_EarlyMedieval_Langobards_2	Piedmont, Collegno	Italy	45.0792	7.5783
CL38	CL38	CL38	petrous	AmorimNatureCommunications2018	1345	Italy_North_EarlyMedieval_Langobards_3	Piedmont, Collegno	Italy	45.0792	7.5783
CL47	CL47	CL47	petrous	AmorimNatureCommunications2018	1345	Italy_North_EarlyMedieval_Langobards_2	Piedmont, Collegno	Italy	45.0792	7.5783
CL49	CL49	CL49	..	AmorimNatureCommunications2018	1345	Italy_North_EarlyMedieval_Langobards_2	Piedmont, Collegno	Italy	45.0792	7.5783
CL53	CL53	CL53	petrous	AmorimNatureCommunications2018	1345	Italy_North_EarlyMedieval_Langobards_2	Piedmont, Collegno	Italy	45.0792	7.5783
CL57	CL57	CL57	petrous	AmorimNatureCommunications2018	1345	Italy_North_EarlyMedieval_Langobards_2	Piedmont, Collegno	Italy	45.0792	7.5783
CL63	CL63	CL63	petrous	AmorimNatureCommunications2018	1345	Italy_North_EarlyMedieval_Langobards_2	Piedmont, Collegno	Italy	45.0792	7.5783
CL83	CL83	CL83	petrous	AmorimNatureCommunications2018	1345	Italy_North_EarlyMedieval_Langobards_1_brother.CL84_son.CL87	Piedmont, Collegno	Italy	45.0792	7.5783
CL84	CL84	CL84	petrous	AmorimNatureCommunications2018	1345	Italy_North_EarlyMedieval_Langobards_1	Piedmont, Collegno	Italy	45.0792	7.5783
CL87	CL87	CL87	petrous	AmorimNatureCommunications2018	1345	Italy_North_EarlyMedieval_Langobards_1_mother.CL83_mother.CL84_daughter.CL102	Piedmont, Collegno	Italy	45.0792	7.5783
CL92	CL92	CL92	petrous	AmorimNatureCommunications2018	1345	Italy_North_EarlyMedieval_Langobards_1_son.CL93	Piedmont, Collegno	Italy	45.0792	7.5783
CL93	CL93	CL93	petrous	AmorimNatureCommunications2018	1345	Italy_North_EarlyMedieval_Langobards_1	Piedmont, Collegno	Italy	45.0792	7.5783
CL94	CL94	CL94	petrous	AmorimNatureCommunications2018	1345	Italy_North_EarlyMedieval_Langobards_2	Piedmont, Collegno	Italy	45.0792	7.5783
CL97	CL97	CL97	..	AmorimNatureCommunications2018	1345	Italy_North_EarlyMedieval_Langobards_1	Piedmont, Collegno	Italy	45.0792	7.5783
NIEcap1	NIEcap1	tooth44	tooth or petrous	SullivanScienceAdvances2018	1345	Germany_EarlyMedieval_Alemanic_brother.NIEcap3_father.NIEcap6_son.NIEcap9	Niederstotzingen, Southern Germany	Germany	48.5411	10.2331
NIEcap3a	NIEcap3	tooth42	tooth	SullivanScienceAdvances2018	1345	Germany_EarlyMedieval_Alemanic_Byzantine	Niederstotzingen, Southern Germany	Germany	48.5411	10.2331
NIEcap3b	NIEcap3	tooth42	tooth	SullivanScienceAdvances2018	1345	Germany_EarlyMedieval_Alemanic_Byzantine	Niederstotzingen, Southern Germany	Germany	48.5411	10.2331
NIEcap12a	NIEcap4	tooth34	tooth	SullivanScienceAdvances2018	1345	Germany_EarlyMedieval_Alemanic_Byzantine	Niederstotzingen, Southern Germany	Germany	48.5411	10.2331
NIEcap12c	NIEcap4	tooth34	tooth	SullivanScienceAdvances2018	1345	Germany_EarlyMedieval_Alemanic_Byzantine	Niederstotzingen, Southern Germany	Germany	48.5411	10.2331
NIEcap6	NIEcap6	tooth36	tooth	SullivanScienceAdvances2018	1345	Germany_EarlyMedieval_Alemanic_Langobardian	Niederstotzingen, Southern Germany	Germany	48.5411	10.2331
NIEcap9	NIEcap9	tooth23	tooth	SullivanScienceAdvances2018	1345	Germany_EarlyMedieval_Alemanic_brother.NIEcap4_father.NIEcap1_father.NIEcap3	Niederstotzingen, Southern Germany	Germany	48.5411	10.2331
AV2	AV2	AV2	petrous	AmorimNatureCommunications2018	1348	Hungary_Avar_5_daughter.or.mother.AV1	Szólád	Hungary	46.2833	17.85
I12031	I12031	PH'06-1172	tooth	OlaldeScience2019	1350	Spain_Girona_Visigoth	Girona, Pla de l'Horta	Spain	42.0166	2.8149
I12032_published	I12032	PH'06-1183	tooth	OlaldeScience2019	1350	Spain_Girona_Visigoth_published	Girona, Pla de l'Horta	Spain	42.0166	2.8149
I12033_published	I12033	PH'06-1192	tooth	OlaldeScience2019	1350	Spain_Girona_Visigoth_published	Girona, Pla de l'Horta	Spain	42.0166	2.8149
I12034	I12034	PH'06-1207	tooth	OlaldeScience2019	1350	Spain_Girona_Visigoth	Girona, Pla de l'Horta	Spain	42.0166	2.8149
I12162	I12162	PH'06-1163	tooth	OlaldeScience2019	1350	Spain_Girona_Visigoth	Girona, Pla de l'Horta	Spain	42.0166	2.8149
I12163	I12163	PH'06-1166	tooth	OlaldeScience2019	1350	Spain_Girona_Visigoth	Girona, Pla de l'Horta	Spain	42.0166	2.8149
I12164_published	I12164	PH'06-1157	tooth	OlaldeScience2019	1350	Spain_Girona_Visigoth_1d.rel.I12032_published	Girona, Pla de l'Horta	Spain	42.0166	2.8149
AV1	AV1	AV1	petrous	AmorimNatureCommunications2018	1360	Hungary_Avar_5	Szólád	Hungary	46.2833	17.85
I12030_published	I12030	PH'06-1169	tooth	OlaldeScience2019	1400	Spain_Visigoth_Girona_published	Girona, Pla de l'Horta	Spain	42.0166	2.8149
SZ12	SZ12	SZ12	petrous	AmorimNatureCommunications2018	1442	Hungary_Langobard	Szólád	Hungary	46.2833	17.85
SZ14	SZ14	SZ14	petrous	AmorimNatureCommunications2018	1442	Hungary_Langobard	Szólád	Hungary	46.2833	17.85
SZ16	SZ16	SZ16	petrous	AmorimNatureCommunications2018	1442	Hungary_Langobard	Szólád	Hungary	46.2833	17.85
SZ22	SZ22	SZ22	petrous	AmorimNatureCommunications2018	1442	Hungary_Langobard_son.SZ24_brother.SZ22	Szólád	Hungary	46.2833	17.85
SZ23	SZ23	SZ23	petrous	AmorimNatureCommunications2018	1442	Hungary_Langobard	Szólád	Hungary	46.2833	17.85
SZ24	SZ24	SZ24	petrous	AmorimNatureCommunications2018	1442	Hungary_Langobard	Szólád	Hungary	46.2833	17.85
SZ25	SZ25	SZ25	petrous	AmorimNatureCommunications2018	1442	Hungary_Langobard	Szólád	Hungary	46.2833	17.85
SZ30	SZ30	SZ30	petrous	AmorimNatureCommunications2018	1442	Hungary_Langobard	Szólád	Hungary	46.2833	17.85
SZ38	SZ38	SZ38	petrous	AmorimNatureCommunications2018	1442	Hungary_Langobard	Szólád	Hungary	46.2833	17.85
SZ41	SZ41	SZ41	..	AmorimNatureCommunications2018	1442	Hungary_Langobard	Szólád	Hungary	46.2833	17.85
SZ42	SZ42	SZ42	petrous	AmorimNatureCommunications2018	1442	Hungary_Langobard	Szólád	Hungary	46.2833	17.85
SZ7	SZ7	SZ7	petrous	AmorimNatureCommunications2018	1442	Hungary_Langobard	Szólád	Hungary	46.2833	17.85
SZ8	SZ8	SZ8	petrous	AmorimNatureCommunications2018	1442	Hungary_Langobard_sister.SZ14_sister.SZ6	Szólád	Hungary	46.2833	17.85
SZ9	SZ9	SZ9	petrous	AmorimNatureCommunications2018	1442	Hungary_Langobard	Szólád	Hungary	46.2833	17.85
I3574	I3574	sepultura 48	tooth	OlaldeScience2019	1450	Spain_Visigoth_Granada	Granada, Montefrío, El Castillón	Spain	37.3244	-4.00583
I3575	I3575	sepultura 44 individuo 1	tooth	OlaldeScience2019	1450	Spain_Visigoth_Granada	Granada, Montefrío, El Castillón	Spain	37.3244	-4.00583
I3577	I3577	sepultura 31	tooth	OlaldeScience2019	1450	Spain_Visigoth_Granada	Granada, Montefrío, El Castillón	Spain	37.3244	-4.00583
I3578	I3578	sepultura 29	tooth	OlaldeScience2019	1450	Spain_Visigoth_Granada	Granada, Montefrío, El Castillón	Spain	37.3244	-4.00583
I3579	I3579	sector 2	tooth	OlaldeScience2019	1450	Spain_Visigoth_Granada	Granada, Montefrío, El Castillón	Spain	37.3244	-4.00583
I3581	I3581	sepultura 71	tooth	OlaldeScience2019	1450	Spain_Visigoth_Granada	Granada, Montefrío, El Castillón	Spain	37.3244	-4.00583
I3582	I3582	sepultura 77	tooth	OlaldeScience2019	1450	Spain_Visigoth_Granada	Granada, Montefrío, El Castillón	Spain	37.3244	-4.00583
I3583_published	I3583	sepultura 80	tooth	OlaldeScience2019	1450	Spain_Visigoth_Granada_published	Granada, Montefrío, El Castillón	Spain	37.3244	-4.00583
SZ13	SZ13	SZ13	petrous	AmorimNatureCommunications2018	1462	Hungary_Langobard_son.SZ24_father.SZ7_brother.SZ22	Szólád	Hungary	46.2833	17.85
I3576	I3576	sepultura 27	tooth	OlaldeScience2019	1468	Spain_Visigoth_Granada	Granada, Montefrío, El Castillón	Spain	37.3244	-4.00583
I12223	I12223	GC1	tooth	FernandesNatureEcologyEvolution2020	1597	Italy_Sardinia_LA_published	Sardinia, Sant'Elia Cape, Grotta Colombi	Italy	39.1808	9.1585

## Sheet: TableS5
Table S5. Computational analysis results for all aDNA samples processed in this study
Basic sample information						Summary of mapping statistics (MAPQ>30)							Genotyping stats		Sex assignment			Y haplogroup assignment (Yhaplo)				mtDNA haplogroup assignemnt (Haplogrep)				aDNA authentication (DamageProfiler)						X-chromosome contamination (ANGSD)				mtDNA contamination (Schmutzi)						Pathogen screening
Sample IDs	Archaeological context	Site	Date (AD)	Age at Death	Osteological sex	Total number of reads (whole genome)	Mean read length (whole genome)	Mean depth (whole genome)	Mean depth (MT)	Number of reads mapped to MT	Number of reads mapped to X	Number of reads mapped to Y	SNPs covered from 1240K panel	SNPs covered from HO panel	Rx (Mittnik et al 2016)	Rx 95% CI	Assigned sex	Haplogroup (short form) with name of representative SNP	Haplogroup name (long form YCC)	number of derived alleles	derived alleles	Range	Haplogroup	Rank	Quality	Damage 1st base (5’)	Damage 2nd base (5’)	Damage 3rd base (5’)	Damage 1st base (3’)	Damage 2nd base (3’)	Damage 3rd base (3’)	Method1 contamination	Method1 SE	Method2 contamination	Method2 SE	Contamination (no pred)	Estimate low (no pred)	Estimate high (no pred)	Contamination (with pred)	Estimate low (with pred)	Estimate high (with pred)	Pathogen (N of reads in MALT#; sample)
S49	stan 69, grave 49	Skoki	1400-1900	20-21	M	1072124	71.9855	0.02502	8.05281	1824	26254	2790	34362	17751	0.472566	0.4506-0.4946	M	CT-M168	CT	13	BT-M94(Y:21938158:C->A),BT-M9027(Y:8520679:C->A),BT-M9130(Y:15147332:T->C),BT-M9131(Y:15147334:A->G),BT-M9139(Y:15451147:T->A),BT-M9223(Y:17623760:G->A),BT-PF585(Y:13553339:C->T),CT-M5587(Y:6975295:C->G),CT-M5591(Y:7153375:C->T),CT-M5646(Y:13984426:C->A),CT-M5682(Y:15662994:G->A),CT-M5721(Y:17515027:G->A),CT-M5738(Y:17909505:G->A)	1-16569	J1c3g	1	0.9597	0.0736036	0.0111933	0.00937327	0.0714792	0.0112488	0.00947992	0	0	0	0	0.01	0	0.02	0.01	0	0.02	B19 (6; tooth)
S50	stan 69, grave 50	Skoki	1400-1900	30-34	M	642774	68.4992	0.014231	1.43002	342	15188	1725	20015	10560	0.45218	0.4297-0.4747	M	G-PF3359	G2a2b2b	9	A1-V238(Y:7651556:G->T),BT-M9326(Y:21490191:A->G),BT-M9369(Y:22903616:T->C),BT-PF69(Y:3943088:C->T),BT-Z17386(Y:23655582:G->A),CT-M5717(Y:17377024:T->C),CT-Y1571(Y:23234852:G->A),F-P139(Y:16906683:G->A),G2a2b2b-Z6171(Y:7517763:G->A)	1-16569	..	1	0.5	0.069649	0.0112182	0.00775988	0.0711919	0.0115979	0.00781567	0		0		0.03	0	0.08	0.99	0.98	0.99	-
S51	stan 69, grave 51	Skoki	1400-1900	27-34	M	179009	75.0903	0.004354	0.800229	165	4387	479	6057	3132	0.472421	0.4505-0.4944	M	BT-M42	BT	1	BT-M9152(Y:15905094:G->T)	1-16569	..	1	0.5	0.0660254	0.0110303	0.00745834	0.067248	0.0107453	0.00761593					0.99	0.98	0.99	0.99	0.98	0.99	B19 (2; tooth)
S52	stan 69, grave 52	Skoki	1400-1900	35-39	M	639109	69.4821	0.014363	1.75237	451	15172	1622	19748	10381	0.455821	0.4343-0.4774	M	CT-M168	CT	3	BT-M9295(Y:19445252:A->C),BT-PF69(Y:3943088:C->T),CT-M5640(Y:8867489:T->C)	1-16569	X2e2a1	1	0.9553	0.0723797	0.0113884	0.00862052	0.0711855	0.0112659	0.00816804					0.03	0	0.08	0.99	0.98	0.99	-
S53	stan 69, grave 53	Skoki	1400-1900	25-34	M	473779	66.2965	0.010147	1.64041	412	11317	1151	14542	7852	0.45754	0.4354-0.4796	M	F-M89	F	5	BT-M8969(Y:6859691:C->T),BT-M9242(Y:17966904:C->A),BT-M9348(Y:22079278:A->T),BT-Z11927(Y:3553442:A->T),F-P163(Y:16242316:A->T)	1-16569	H36	1	0.845	0.0817667	0.0121119	0.00865016	0.082396	0.0118432	0.00856291					0.02	0	0.06	0.99	0.98	0.99	-
S54	stan 69, grave 54	Skoki	1400-1900	20-25	M	628206	76.4334	0.015519	1.38699	315	15404	1635	22323	11902	0.472066	0.4501-0.494	M	CT-M168	CT	7	A1b-Z11893(Y:19109333:C->T),BT-M9218(Y:17504731:G->A),BT-M9336(Y:21646196:G->A),BT-PF1274(Y:23652150:G->A),BT-Z12129(Y:23237493:T->A),BT-Z17372(Y:19555949:T->G),CT-M5690(Y:16203547:G->T)	1-16569	..	1	0.5	0.0564664	0.00916005	0.00645387	0.0542258	0.00866816	0.0067106	0	0	0	0							-
S57	stan 69, grave 57	Skoki	1400-1900	14-17	M	425844	70.6001	0.009724	1.35832	350	10190	1057	13715	7215	0.459078	0.4374-0.4807	M	CT-M168	CT	5	BT-M9240(Y:17940510:C->A),BT-PF1096(Y:22129214:T->C),CT-M5825(Y:24443898:C->T),CT-Y1522(Y:13855644:G->C),CT-Y1523(Y:13855645:G->T)	1-16569	H13b1	1	0.8052	0.0499686	0.0105059	0.00774973	0.0490678	0.0104098	0.00814748	0		0		0.05	0	0.11	0.99	0.98	0.99	Y. pestis (20; tooth)
S58	stan 69, grave 58	Skoki	1400-1900	45-49	F	1942813	83.301	0.052133	4.87121	1037	93243	595	68742	35462	0.948512	0.9054-0.9916	F					1-16569	V	1	0.9583	0.0590055	0.00828165	0.005335	0.0572509	0.0083216	0.00581764					0.02	0.01	0.03	0.02	0.01	0.03	-
W56	grave 56	Wągrowiec	1400-1900	2-3	-	138302	79.3578	0.003539	1.4978	317	5901	121	4747	2466	0.835683	0.7948-0.8766	F					1-16569	..	1	0.5	0.0284539	0.00768836	0.00736471	0.0298053	0.00828588	0.00742877											B19 (2; femur)
W57	grave 57	Wągrowiec	1400-1900	2-3	-	119778	70.944	0.002724	26.9847	5076	2820	283	3649	1890	0.469639	0.4409-0.4983	M	CT-M168	CT	1	CT-M5661(Y:14516781:T->C)	1-16569	T2a1a6	1	0.9865	0.0308123	0.0090852	0.00773831	0.0289617	0.00914211	0.00875549	0		0		0.01	0	0.02	0.01	0	0.02	B19 (23; tooth)
DZ22	stan 24, grave 22	Dzwonowo	1300-1800	35-44	M	610257	51.6965	0.010201	1.11799	362	13909	1484	16061	8904	0.434527	0.4099-0.4592	M	HIJK-M578	HIJK	4	BT-M9017(Y:8226191:C->A),BT-M9138(Y:15450357:C->A),CT-M5662(Y:14605758:G->A),HIJK-M578(Y:7202703:C->T)	1-16569	..	1	0.5	0.0632998	0.0112027	0.00746261	0.0626313	0.0109596	0.00754209	0	0	0	0	0.99	0.98	0.99	0.99	0.98	0.99	-
DZ23	stan 24, grave 23	Dzwonowo	1300-1800	25-35	M	4381250	78.3156	0.110757	15.0938	3441	107179	11846	151796	81103	0.472381	0.4504-0.4943	M	J-M304	J	54	A0-T-L1129(Y:16596846:T->C),A1-V174(Y:4957608:A->G),BT-M8953(Y:2868656:A->T),BT-M8988(Y:7531097:T->C),BT-M8994(Y:7661695:A->C),BT-M9011(Y:8057835:G->A),BT-M9043(Y:8977393:C->T),BT-M9054(Y:9827891:T->C),BT-M9138(Y:15450357:C->A),BT-M9146(Y:15656524:G->C),BT-M9187(Y:16913677:T->C),BT-M9209(Y:17298439:G->A),BT-M9225(Y:17642965:C->T),BT-M9263(Y:18814791:G->A),BT-M9267(Y:18917853:C->T),BT-M9338(Y:2166…	1-16569	U5b2b1b	1	0.9852	0.0279187	0.00591243	0.00419169	0.0269414	0.00590137	0.00406104					0.01	0	0.02	0.01	0	0.02	B19 (5; tooth)
#- number of reads aligning to the reference in the initial pathogen screening; n/a - not applicable

## Sheet: TableS6
Table S6. f3-outgroup statistics showing the amount of shared genetic drift between the individuals from Poland (Dzwonowo,Skoki, S54) and previously published present-day and medieval populations in f3 format (A, B; C).
A	B	C	f3 score	sd	Z-score	SNPs	Type of population C
Dzwonowo	FIN.SG	Mbuti.SDG	0.27088	0.00277	97.784	142541	Modern
Dzwonowo	IBS.SG	Mbuti.SDG	0.266172	0.002726	97.645	143410	Modern
Dzwonowo	TSI.SG	Mbuti.SDG	0.265512	0.002717	97.717	143174	Modern
Dzwonowo	Greek_1.DG	Mbuti.SDG	0.269814	0.003383	79.755	123964	Modern
Dzwonowo	Greek_2.DG	Mbuti.SDG	0.261575	0.003347	78.144	124120	Modern
Dzwonowo	Cretan.DG	Mbuti.SDG	0.262792	0.003094	84.95	127789	Modern
Dzwonowo	Adygei.SDG	Mbuti.SDG	0.259859	0.002717	95.64	140028	Modern
Dzwonowo	Albanian.DG	Mbuti.SDG	0.268665	0.00345	77.874	124327	Modern
Dzwonowo	Armenian.DG	Mbuti.SDG	0.258362	0.0031	83.348	127776	Modern
Dzwonowo	Basque.SDG	Mbuti.SDG	0.269744	0.002741	98.398	140604	Modern
Dzwonowo	BedouinA.SDG	Mbuti.SDG	0.237386	0.002553	92.992	142874	Modern
Dzwonowo	BedouinB.SDG	Mbuti.SDG	0.242401	0.002619	92.566	139732	Modern
Dzwonowo	Bulgarian.DG	Mbuti.SDG	0.266243	0.003024	88.042	127907	Modern
Dzwonowo	Chechen.DG	Mbuti.SDG	0.256497	0.003275	78.328	124192	Modern
Dzwonowo	Czech.DG	Mbuti.SDG	0.274762	0.003319	82.777	124269	Modern
Dzwonowo	Druze.SDG	Mbuti.SDG	0.253426	0.002653	95.535	142222	Modern
Dzwonowo	Estonian.DG	Mbuti.SDG	0.272135	0.003078	88.408	127866	Modern
Dzwonowo	Finnish.DG	Mbuti.SDG	0.271277	0.002936	92.391	130068	Modern
Dzwonowo	French.SDG	Mbuti.SDG	0.268825	0.002705	99.381	141644	Modern
Dzwonowo	Georgian.DG	Mbuti.SDG	0.257622	0.003036	84.847	127681	Modern
Dzwonowo	Hungarian.DG	Mbuti.SDG	0.269691	0.0031	86.985	127788	Modern
Dzwonowo	IBS_CanaryIslands.SG	Mbuti.SDG	0.253495	0.00318	79.705	126714	Modern
Dzwonowo	Icelandic.DG	Mbuti.SDG	0.272604	0.003038	89.736	127869	Modern
Dzwonowo	Iranian.DG	Mbuti.SDG	0.25025	0.002985	83.832	127763	Modern
Dzwonowo	Italian_North.SDG	Mbuti.SDG	0.266143	0.00274	97.145	140952	Modern
Dzwonowo	Jew_Iraqi.DG	Mbuti.SDG	0.253825	0.003039	83.525	127562	Modern
Dzwonowo	Jordanian.DG	Mbuti.SDG	0.24464	0.002914	83.95	129533	Modern
Dzwonowo	Kazakh.SG	Mbuti.SDG	0.243441	0.003037	80.164	129067	Modern
Dzwonowo	Lezgin.DG	Mbuti.SDG	0.261644	0.00303	86.346	127864	Modern
Dzwonowo	Norwegian.DG	Mbuti.SDG	0.274577	0.003315	82.827	124193	Modern
Dzwonowo	Orcadian.SDG	Mbuti.SDG	0.271272	0.002766	98.086	139990	Modern
Dzwonowo	Palestinian.SDG	Mbuti.SDG	0.243608	0.002584	94.269	143575	Modern
Dzwonowo	Polish.DG	Mbuti.SDG	0.267378	0.003361	79.542	124301	Modern
Dzwonowo	Russian.SDG	Mbuti.SDG	0.269447	0.002737	98.43	141650	Modern
Dzwonowo	Sardinian.SDG	Mbuti.SDG	0.265127	0.002799	94.718	140952	Modern
Dzwonowo	Spanish.DG	Mbuti.SDG	0.264681	0.00323	81.932	124154	Modern
Dzwonowo	Turkish.DG	Mbuti.SDG	0.25563	0.003063	83.468	127789	Modern
Dzwonowo	England_EarlyMedieval_Saxon.SG	Mbuti.SDG	0.271665	0.002894	93.872	133850	Medieval
Dzwonowo	Estonia_Medieval.SG	Mbuti.SDG	0.273891	0.003668	74.675	91475	Medieval
Dzwonowo	Germany_EarlyMedieval.SG	Mbuti.SDG	0.27106	0.002928	92.564	131503	Medieval
Dzwonowo	Germany_EarlyMedieval_Alemanic_Byzantine	Mbuti.SDG	0.262904	0.00377	69.742	86945	Medieval
Dzwonowo	Germany_EarlyMedieval_Alemanic_Langobardian	Mbuti.SDG	0.26897	0.005627	47.803	33999	Medieval
Dzwonowo	Hungary_Medieval.SG	Mbuti.SDG	0.266844	0.005349	49.883	39384	Medieval
Dzwonowo	Italy_Medieval.SG	Mbuti.SDG	0.261031	0.003148	82.923	122404	Medieval
Dzwonowo	Italy_Medieval_EarlyModern.SG	Mbuti.SDG	0.264526	0.002757	95.937	136326	Medieval
Dzwonowo	Italy_North_EarlyMedieval_Langobards_1	Mbuti.SDG	0.273089	0.003228	84.603	120522	Medieval
Dzwonowo	Italy_North_EarlyMedieval_Langobards_2	Mbuti.SDG	0.267471	0.00297	90.061	127736	Medieval
Dzwonowo	Italy_North_EarlyMedieval_Langobards_3	Mbuti.SDG	0.262607	0.003049	86.138	121093	Medieval
Dzwonowo	Italy_North_EarlyMedieval_Langobards_4	Mbuti.SDG	0.248382	0.016503	15.051	3244	Medieval
Dzwonowo	Italy_Sardinia_EarlyMedieval_published	Mbuti.SDG	0.280811	0.00978	28.713	9534	Medieval
Dzwonowo	Italy_Sardinia_Medieval	Mbuti.SDG	0.265825	0.003834	69.331	74371	Medieval
Dzwonowo	Lebanon_Medieval.SG	Mbuti.SDG	0.252426	0.003254	77.569	125320	Medieval
Dzwonowo	Norway_Medieval.SG	Mbuti.SDG	0.270172	0.003372	80.128	122728	Medieval
Dzwonowo	Poland_Medieval_1.SG	Mbuti.SDG	0.265878	0.011911	22.321	5617	Medieval
Dzwonowo	Poland_Medieval_2.SG	Mbuti.SDG	0.26786	0.008666	30.908	11821	Medieval
Dzwonowo	Russia_AngaraRiver_Medieval.SG	Mbuti.SDG	0.229674	0.00476	48.253	47259	Medieval
Dzwonowo	Russia_KusnarenkovoKarajakupovo_Medieval.SG	Mbuti.SDG	0.250746	0.003912	64.093	90011	Medieval
Dzwonowo	Russia_Medieval_Nomad.SG	Mbuti.SDG	0.246564	0.004039	61.05	74575	Medieval
Dzwonowo	Russia_Sunghir_Medieval.SG	Mbuti.SDG	0.273451	0.003717	73.573	123168	Medieval
Dzwonowo	Russia_UstBelaya_Angara_Medieval	Mbuti.SDG	0.238301	0.005463	43.618	31655	Medieval
Dzwonowo	Russia_Yana_Medieval.SG	Mbuti.SDG	0.230669	0.003711	62.166	103745	Medieval
Dzwonowo	Serbia_Medieval_Gepidian.SG	Mbuti.SDG	0.256317	0.005132	49.947	42395	Medieval
Dzwonowo	Spain_Medieval	Mbuti.SDG	0.269352	0.003523	76.459	93729	Medieval
Dzwonowo	Spain_Medieval_published	Mbuti.SDG	0.265641	0.00411	64.638	64324	Medieval
Dzwonowo	Ukraine_Medieval.SG	Mbuti.SDG	0.268791	0.003736	71.94	114816	Medieval
Dzwonowo	Denmark_EarlyViking.SG	Mbuti.SDG	0.271893	0.003097	87.803	128577	Medieval
Dzwonowo	Denmark_Viking.SG	Mbuti.SDG	0.270925	0.002747	98.613	143404	Medieval
Dzwonowo	England_Viking.SG	Mbuti.SDG	0.269762	0.002766	97.516	140351	Medieval
Dzwonowo	Estonia_EarlyViking.SG	Mbuti.SDG	0.272	0.002795	97.311	140994	Medieval
Dzwonowo	Faroes_Viking.SG	Mbuti.SDG	0.26546	0.006849	38.76	18679	Medieval
Dzwonowo	Iceland_Viking.SG	Mbuti.SDG	0.269296	0.002821	95.449	135760	Medieval
Dzwonowo	Ireland_Viking.SG	Mbuti.SDG	0.270375	0.003053	88.562	126075	Medieval
Dzwonowo	IsleOfMan_Viking.SG	Mbuti.SDG	0.270184	0.00405	66.72	86869	Medieval
Dzwonowo	Norway_Viking.SG	Mbuti.SDG	0.270893	0.002695	100.53	139981	Medieval
Dzwonowo	Poland_Viking.SG	Mbuti.SDG	0.270759	0.003097	87.42	126169	Medieval
Dzwonowo	Russia_Viking.SG	Mbuti.SDG	0.271581	0.00285	95.287	135188	Medieval
Dzwonowo	Scotland_Viking.SG	Mbuti.SDG	0.271777	0.003135	86.699	125295	Medieval
Dzwonowo	Sweden_EarlyViking.SG	Mbuti.SDG	0.260676	0.0078	33.42	15421	Medieval
Dzwonowo	Sweden_Viking.SG	Mbuti.SDG	0.270786	0.002739	98.867	146155	Medieval
Dzwonowo	Ukraine_Viking.SG	Mbuti.SDG	0.274949	0.003811	72.144	99512	Medieval
S54	FIN.SG	Mbuti.SDG	0.274016	0.005461	50.173	19256	Modern
S54	IBS.SG	Mbuti.SDG	0.26484	0.005328	49.706	19374	Modern
S54	TSI.SG	Mbuti.SDG	0.265454	0.005316	49.934	19348	Modern
S54	Greek_1.DG	Mbuti.SDG	0.263565	0.006576	40.079	16840	Modern
S54	Greek_2.DG	Mbuti.SDG	0.260882	0.007077	36.861	16795	Modern
S54	Cretan.DG	Mbuti.SDG	0.260485	0.006097	42.723	17272	Modern
S54	Adygei.SDG	Mbuti.SDG	0.263311	0.005279	49.88	18931	Modern
S54	Albanian.DG	Mbuti.SDG	0.256821	0.006901	37.217	16829	Modern
S54	Armenian.DG	Mbuti.SDG	0.25453	0.005955	42.743	17338	Modern
S54	Basque.SDG	Mbuti.SDG	0.270373	0.005477	49.364	19023	Modern
S54	BedouinA.SDG	Mbuti.SDG	0.241187	0.004987	48.368	19321	Modern
S54	BedouinB.SDG	Mbuti.SDG	0.245589	0.005176	47.447	18902	Modern
S54	Bulgarian.DG	Mbuti.SDG	0.26501	0.006149	43.095	17328	Modern
S54	Chechen.DG	Mbuti.SDG	0.259759	0.006787	38.272	16791	Modern
S54	Czech.DG	Mbuti.SDG	0.276391	0.006942	39.815	16813	Modern
S54	Druze.SDG	Mbuti.SDG	0.255894	0.005152	49.67	19232	Modern
S54	Estonian.DG	Mbuti.SDG	0.274647	0.006308	43.541	17317	Modern
S54	Finnish.DG	Mbuti.SDG	0.267656	0.005873	45.577	17582	Modern
S54	French.SDG	Mbuti.SDG	0.268383	0.005284	50.792	19152	Modern
S54	Georgian.DG	Mbuti.SDG	0.263927	0.005983	44.116	17294	Modern
S54	Hungarian.DG	Mbuti.SDG	0.272325	0.006225	43.746	17315	Modern
S54	IBS_CanaryIslands.SG	Mbuti.SDG	0.259044	0.006616	39.156	17186	Modern
S54	Icelandic.DG	Mbuti.SDG	0.272835	0.006049	45.103	17319	Modern
S54	Iranian.DG	Mbuti.SDG	0.261334	0.005893	44.35	17262	Modern
S54	Italian_North.SDG	Mbuti.SDG	0.26568	0.005342	49.738	19066	Modern
S54	Jew_Iraqi.DG	Mbuti.SDG	0.26055	0.005967	43.665	17249	Modern
S54	Jordanian.DG	Mbuti.SDG	0.248843	0.005609	44.363	17537	Modern
S54	Kazakh.SG	Mbuti.SDG	0.263206	0.006228	42.262	17483	Modern
S54	Lezgin.DG	Mbuti.SDG	0.266315	0.005934	44.882	17309	Modern
S54	Norwegian.DG	Mbuti.SDG	0.267972	0.006901	38.832	16803	Modern
S54	Orcadian.SDG	Mbuti.SDG	0.270436	0.005484	49.312	18946	Modern
S54	Palestinian.SDG	Mbuti.SDG	0.24681	0.00502	49.162	19399	Modern
S54	Polish.DG	Mbuti.SDG	0.270832	0.006805	39.797	16819	Modern
S54	Russian.SDG	Mbuti.SDG	0.272113	0.005405	50.342	19174	Modern
S54	Sardinian.SDG	Mbuti.SDG	0.263992	0.005407	48.824	19049	Modern
S54	Spanish.DG	Mbuti.SDG	0.268529	0.006735	39.871	16811	Modern
S54	Turkish.DG	Mbuti.SDG	0.261476	0.006077	43.026	17281	Modern
S54	England_EarlyMedieval_Saxon.SG	Mbuti.SDG	0.271222	0.00587	46.201	18106	Medieval
S54	Estonia_Medieval.SG	Mbuti.SDG	0.260893	0.008341	31.279	12359	Medieval
S54	Germany_EarlyMedieval.SG	Mbuti.SDG	0.274258	0.006035	45.443	17858	Medieval
S54	Germany_EarlyMedieval_Alemanic_Byzantine	Mbuti.SDG	0.268951	0.008582	31.339	11828	Medieval
S54	Germany_EarlyMedieval_Alemanic_Langobardian	Mbuti.SDG	0.261005	0.013332	19.577	4712	Medieval
S54	Hungary_Medieval.SG	Mbuti.SDG	0.271079	0.012865	21.071	5321	Medieval
S54	Italy_Medieval.SG	Mbuti.SDG	0.261964	0.006669	39.28	16589	Medieval
S54	Italy_Medieval_EarlyModern.SG	Mbuti.SDG	0.260716	0.005579	46.733	18451	Medieval
S54	Italy_North_EarlyMedieval_Langobards_1	Mbuti.SDG	0.264152	0.006615	39.929	16290	Medieval
S54	Italy_North_EarlyMedieval_Langobards_2	Mbuti.SDG	0.267854	0.006239	42.935	17247	Medieval
S54	Italy_North_EarlyMedieval_Langobards_3	Mbuti.SDG	0.258955	0.00668	38.767	16314	Medieval
S54	Italy_North_EarlyMedieval_Langobards_4	Mbuti.SDG	0.18159	0.042611	4.262	410	Medieval
S54	Italy_Sardinia_EarlyMedieval_published	Mbuti.SDG	0.251115	0.026744	9.39	1200	Medieval
S54	Italy_Sardinia_Medieval	Mbuti.SDG	0.27474	0.009216	29.812	10016	Medieval
S54	Lebanon_Medieval.SG	Mbuti.SDG	0.244095	0.007036	34.691	16932	Medieval
S54	Norway_Medieval.SG	Mbuti.SDG	0.262327	0.00731	35.885	16597	Medieval
S54	Poland_Medieval_1.SG	Mbuti.SDG	0.274189	0.031176	8.795	754	Medieval
S54	Poland_Medieval_2.SG	Mbuti.SDG	0.270306	0.023881	11.319	1613	Medieval
S54	Russia_AngaraRiver_Medieval.SG	Mbuti.SDG	0.282952	0.013056	21.672	6359	Medieval
S54	Russia_KusnarenkovoKarajakupovo_Medieval.SG	Mbuti.SDG	0.263899	0.009019	29.261	12077	Medieval
S54	Russia_Medieval_Nomad.SG	Mbuti.SDG	0.270152	0.009957	27.131	10154	Medieval
S54	Russia_Sunghir_Medieval.SG	Mbuti.SDG	0.272908	0.007741	35.254	16736	Medieval
S54	Russia_UstBelaya_Angara_Medieval	Mbuti.SDG	0.256888	0.014967	17.163	4102	Medieval
S54	Russia_Yana_Medieval.SG	Mbuti.SDG	0.277164	0.008543	32.442	14116	Medieval
S54	Serbia_Medieval_Gepidian.SG	Mbuti.SDG	0.251674	0.012157	20.703	5766	Medieval
S54	Spain_Medieval	Mbuti.SDG	0.260306	0.007923	32.855	12660	Medieval
S54	Spain_Medieval_published	Mbuti.SDG	0.268177	0.009884	27.132	8761	Medieval
S54	Ukraine_Medieval.SG	Mbuti.SDG	0.267317	0.00803	33.29	15573	Medieval
S54	Denmark_EarlyViking.SG	Mbuti.SDG	0.268774	0.006636	40.504	17430	Medieval
S54	Denmark_Viking.SG	Mbuti.SDG	0.270417	0.005443	49.68	19378	Medieval
S54	England_Viking.SG	Mbuti.SDG	0.267172	0.005583	47.857	18994	Medieval
S54	Estonia_EarlyViking.SG	Mbuti.SDG	0.272092	0.005506	49.42	19084	Medieval
S54	Faroes_Viking.SG	Mbuti.SDG	0.259312	0.018273	14.191	2488	Medieval
S54	Iceland_Viking.SG	Mbuti.SDG	0.271309	0.005663	47.908	18392	Medieval
S54	Ireland_Viking.SG	Mbuti.SDG	0.27625	0.006715	41.142	17095	Medieval
S54	IsleOfMan_Viking.SG	Mbuti.SDG	0.262319	0.009386	27.947	11875	Medieval
S54	Norway_Viking.SG	Mbuti.SDG	0.27248	0.005524	49.326	18943	Medieval
S54	Poland_Viking.SG	Mbuti.SDG	0.269109	0.006637	40.546	17116	Medieval
S54	Russia_Viking.SG	Mbuti.SDG	0.273211	0.00561	48.702	18303	Medieval
S54	Scotland_Viking.SG	Mbuti.SDG	0.267632	0.006794	39.394	17007	Medieval
S54	Sweden_EarlyViking.SG	Mbuti.SDG	0.24658	0.021304	11.574	2070	Medieval
S54	Sweden_Viking.SG	Mbuti.SDG	0.269269	0.005412	49.758	19725	Medieval
S54	Ukraine_Viking.SG	Mbuti.SDG	0.269136	0.008868	30.349	13517	Medieval
Skoki	FIN.SG	Mbuti.SDG	0.275755	0.002772	99.494	138596	Modern
Skoki	IBS.SG	Mbuti.SDG	0.269578	0.002676	100.75	139403	Modern
Skoki	TSI.SG	Mbuti.SDG	0.269493	0.002688	100.253	139211	Modern
Skoki	Greek_1.DG	Mbuti.SDG	0.269861	0.00319	84.597	120462	Modern
Skoki	Greek_2.DG	Mbuti.SDG	0.265976	0.003269	81.371	120530	Modern
Skoki	Cretan.DG	Mbuti.SDG	0.263448	0.002964	88.868	123989	Modern
Skoki	Adygei.SDG	Mbuti.SDG	0.26348	0.002693	97.844	136336	Modern
Skoki	Albanian.DG	Mbuti.SDG	0.272524	0.003233	84.291	120677	Modern
Skoki	Armenian.DG	Mbuti.SDG	0.263914	0.00292	90.386	124096	Modern
Skoki	Basque.SDG	Mbuti.SDG	0.273489	0.002731	100.157	136788	Modern
Skoki	BedouinA.SDG	Mbuti.SDG	0.241149	0.002508	96.143	138868	Modern
Skoki	BedouinB.SDG	Mbuti.SDG	0.245588	0.002601	94.421	135810	Modern
Skoki	Bulgarian.DG	Mbuti.SDG	0.269986	0.002942	91.771	124108	Modern
Skoki	Chechen.DG	Mbuti.SDG	0.26373	0.003171	83.166	120551	Modern
Skoki	Czech.DG	Mbuti.SDG	0.276887	0.003337	82.975	120657	Modern
Skoki	Druze.SDG	Mbuti.SDG	0.256911	0.002623	97.942	138337	Modern
Skoki	Estonian.DG	Mbuti.SDG	0.277922	0.003089	89.984	124080	Modern
Skoki	Finnish.DG	Mbuti.SDG	0.275542	0.002876	95.819	126271	Modern
Skoki	French.SDG	Mbuti.SDG	0.273016	0.002703	101.009	137862	Modern
Skoki	Georgian.DG	Mbuti.SDG	0.262414	0.002974	88.221	123888	Modern
Skoki	Hungarian.DG	Mbuti.SDG	0.274415	0.002992	91.705	124166	Modern
Skoki	IBS_CanaryIslands.SG	Mbuti.SDG	0.260774	0.003242	80.432	123269	Modern
Skoki	Icelandic.DG	Mbuti.SDG	0.276634	0.00303	91.284	124236	Modern
Skoki	Iranian.DG	Mbuti.SDG	0.25509	0.002836	89.962	124017	Modern
Skoki	Italian_North.SDG	Mbuti.SDG	0.270339	0.002743	98.566	137159	Modern
Skoki	Jew_Iraqi.DG	Mbuti.SDG	0.259943	0.003016	86.186	123777	Modern
Skoki	Jordanian.DG	Mbuti.SDG	0.249522	0.002842	87.789	125911	Modern
Skoki	Kazakh.SG	Mbuti.SDG	0.247332	0.002955	83.702	125692	Modern
Skoki	Lezgin.DG	Mbuti.SDG	0.26294	0.003015	87.196	124071	Modern
Skoki	Norwegian.DG	Mbuti.SDG	0.27592	0.00326	84.633	120541	Modern
Skoki	Orcadian.SDG	Mbuti.SDG	0.275149	0.002804	98.145	136249	Modern
Skoki	Palestinian.SDG	Mbuti.SDG	0.247441	0.002552	96.954	139633	Modern
Skoki	Polish.DG	Mbuti.SDG	0.275388	0.003324	82.837	120631	Modern
Skoki	Russian.SDG	Mbuti.SDG	0.27273	0.00273	99.9	137860	Modern
Skoki	Sardinian.SDG	Mbuti.SDG	0.269401	0.002727	98.776	137195	Modern
Skoki	Spanish.DG	Mbuti.SDG	0.271701	0.00319	85.175	120518	Modern
Skoki	Turkish.DG	Mbuti.SDG	0.260725	0.002971	87.767	124080	Modern
Skoki	England_EarlyMedieval_Saxon.SG	Mbuti.SDG	0.275015	0.002937	93.648	130186	Medieval
Skoki	Estonia_Medieval.SG	Mbuti.SDG	0.283011	0.003689	76.711	88857	Medieval
Skoki	Germany_EarlyMedieval.SG	Mbuti.SDG	0.275661	0.003015	91.44	128117	Medieval
Skoki	Germany_EarlyMedieval_Alemanic_Byzantine	Mbuti.SDG	0.270881	0.003816	70.992	82634	Medieval
Skoki	Germany_EarlyMedieval_Alemanic_Langobardian	Mbuti.SDG	0.274116	0.005669	48.353	32963	Medieval
Skoki	Hungary_Medieval.SG	Mbuti.SDG	0.27501	0.005499	50.006	37974	Medieval
Skoki	Italy_Medieval.SG	Mbuti.SDG	0.263186	0.00301	87.425	119230	Medieval
Skoki	Italy_Medieval_EarlyModern.SG	Mbuti.SDG	0.267592	0.002787	96.031	132540	Medieval
Skoki	Italy_North_EarlyMedieval_Langobards_1	Mbuti.SDG	0.274554	0.003115	88.147	115886	Medieval
Skoki	Italy_North_EarlyMedieval_Langobards_2	Mbuti.SDG	0.269839	0.002965	91.014	123313	Medieval
Skoki	Italy_North_EarlyMedieval_Langobards_3	Mbuti.SDG	0.262155	0.003029	86.548	116229	Medieval
Skoki	Italy_North_EarlyMedieval_Langobards_4	Mbuti.SDG	0.243299	0.016779	14.5	2997	Medieval
Skoki	Italy_Sardinia_EarlyMedieval_published	Mbuti.SDG	0.269642	0.009927	27.164	9033	Medieval
Skoki	Italy_Sardinia_Medieval	Mbuti.SDG	0.267346	0.003877	68.95	70899	Medieval
Skoki	Lebanon_Medieval.SG	Mbuti.SDG	0.257575	0.003224	79.897	121855	Medieval
Skoki	Norway_Medieval.SG	Mbuti.SDG	0.274803	0.003481	78.94	119375	Medieval
Skoki	Poland_Medieval_1.SG	Mbuti.SDG	0.287207	0.013259	21.661	5300	Medieval
Skoki	Poland_Medieval_2.SG	Mbuti.SDG	0.269522	0.009227	29.212	11324	Medieval
Skoki	Russia_AngaraRiver_Medieval.SG	Mbuti.SDG	0.247579	0.004884	50.688	45760	Medieval
Skoki	Russia_KusnarenkovoKarajakupovo_Medieval.SG	Mbuti.SDG	0.262429	0.003841	68.332	87395	Medieval
Skoki	Russia_Medieval_Nomad.SG	Mbuti.SDG	0.263405	0.004176	63.072	72437	Medieval
Skoki	Russia_Sunghir_Medieval.SG	Mbuti.SDG	0.275512	0.003586	76.821	119852	Medieval
Skoki	Russia_UstBelaya_Angara_Medieval	Mbuti.SDG	0.23813	0.005686	41.881	29741	Medieval
Skoki	Russia_Yana_Medieval.SG	Mbuti.SDG	0.235851	0.003688	63.959	101012	Medieval
Skoki	Serbia_Medieval_Gepidian.SG	Mbuti.SDG	0.262787	0.005293	49.648	40922	Medieval
Skoki	Spain_Medieval	Mbuti.SDG	0.266423	0.003603	73.948	88996	Medieval
Skoki	Spain_Medieval_published	Mbuti.SDG	0.269371	0.004285	62.864	60946	Medieval
Skoki	Ukraine_Medieval.SG	Mbuti.SDG	0.273628	0.003782	72.358	111682	Medieval
Skoki	Denmark_EarlyViking.SG	Mbuti.SDG	0.273476	0.003002	91.096	125186	Medieval
Skoki	Denmark_Viking.SG	Mbuti.SDG	0.273945	0.002742	99.907	139513	Medieval
Skoki	England_Viking.SG	Mbuti.SDG	0.273405	0.002744	99.645	136680	Medieval
Skoki	Estonia_EarlyViking.SG	Mbuti.SDG	0.27564	0.002762	99.802	137238	Medieval
Skoki	Faroes_Viking.SG	Mbuti.SDG	0.272574	0.006928	39.345	17861	Medieval
Skoki	Iceland_Viking.SG	Mbuti.SDG	0.273897	0.002838	96.495	132165	Medieval
Skoki	Ireland_Viking.SG	Mbuti.SDG	0.272339	0.003068	88.757	122643	Medieval
Skoki	IsleOfMan_Viking.SG	Mbuti.SDG	0.272176	0.003985	68.296	84541	Medieval
Skoki	Norway_Viking.SG	Mbuti.SDG	0.274805	0.002768	99.282	136153	Medieval
Skoki	Poland_Viking.SG	Mbuti.SDG	0.274464	0.003087	88.905	122852	Medieval
Skoki	Russia_Viking.SG	Mbuti.SDG	0.276662	0.002828	97.836	131506	Medieval
Skoki	Scotland_Viking.SG	Mbuti.SDG	0.276581	0.003147	87.884	122036	Medieval
Skoki	Sweden_EarlyViking.SG	Mbuti.SDG	0.267927	0.007781	34.435	14912	Medieval
Skoki	Sweden_Viking.SG	Mbuti.SDG	0.274861	0.00273	100.697	142078	Medieval
Skoki	Ukraine_Viking.SG	Mbuti.SDG	0.275087	0.003841	71.627	96414	Medieval
